# Supplementary material for: Nuclear RNA catabolism controls endogenous retroviruses, gene expression asymmetry, and dedifferentiation
Source: Mol Cell. Author manuscript; Available in PMC 2024 Feb 5. (PMC10842741; doi:10.1016/j.molcel.2023.10.036)
Supplement: 2 [file NIHMS1950659-supplement-2.xlsx]

## Sheet: exosc3-differential_expression
gene_or_TE_id	gene_or_TE_name	baseMean	log2FoldChange	lfcSE	stat	pvalue	padj	cell_type
ENSMUSG00000000001	Gnai3	1949.93	-0.185469	0.111761	-1.65952	0.0970107	0.205381	mESC
ENSMUSG00000000003	Pbsn	0.162914	1.57668	4.99558	0.315615	0.752295		mESC
ENSMUSG00000000028	Cdc45	1683.36	-0.739454	0.114582	-6.45349	1.09306e-10	2.76712e-09	mESC
ENSMUSG00000000031	H19	325.086	1.06168	0.181812	5.83944	5.23767e-09	9.97597e-08	mESC
ENSMUSG00000000037	Scml2	101.914	0.360696	0.296675	1.21579	0.224063	0.379443	mESC
ENSMUSG00000000049	Apoh	0.776702	-1.83763	3.16031	-0.581471	0.560923		mESC
ENSMUSG00000000056	Narf	638.275	-0.221277	0.144096	-1.53563	0.124629	0.247565	mESC
ENSMUSG00000000058	Cav2	3.85346	0.62016	1.35829	0.456574	0.647977		mESC
ENSMUSG00000000078	Klf6	1292.1	0.489715	0.120376	4.06819	4.73789e-05	0.000367365	mESC
ENSMUSG00000000085	Scmh1	606.082	0.840529	0.147111	5.71355	1.10644e-08	2.00202e-07	mESC
ENSMUSG00000000088	Cox5a	3334.81	-0.530272	0.107671	-4.92492	8.43954e-07	1.02629e-05	mESC
ENSMUSG00000000093	Tbx2	55.3785	0.642357	0.416506	1.54225	0.123012	0.245039	mESC
ENSMUSG00000000094	Tbx4	88.356	1.47289	0.312827	4.70832	2.49762e-06	2.7166e-05	mESC
ENSMUSG00000000103	Zfy2	13.0913	-0.151251	0.791361	-0.191128	0.848425	0.912255	mESC
ENSMUSG00000000120	Ngfr	393.254	-1.13345	0.180988	-6.26256	3.78711e-10	8.8186e-09	mESC
ENSMUSG00000000125	Wnt3	19.461	1.36437	0.628971	2.16921	0.0300665	0.0833818	mESC
ENSMUSG00000000126	Wnt9a	52.7616	0.109364	0.382492	0.285927	0.774934	0.866508	mESC
ENSMUSG00000000127	Fer	672.46	-0.153763	0.142068	-1.08232	0.279111	0.443648	mESC
ENSMUSG00000000131	Xpo6	3060.95	-0.345009	0.109633	-3.14695	0.00164983	0.007754	mESC
ENSMUSG00000000134	Tfe3	958.133	-0.0313832	0.140452	-0.223443	0.82319	0.897246	mESC
ENSMUSG00000000142	Axin2	832.091	-0.106083	0.160903	-0.659299	0.509704	0.666215	mESC
ENSMUSG00000000148	Brat1	423.939	-0.0865835	0.161858	-0.534934	0.592695	0.732489	mESC
ENSMUSG00000000149	Gna12	590.404	-0.10992	0.180469	-0.609081	0.542471	0.69308	mESC
ENSMUSG00000000154	Slc22a18	60.153	0.292364	0.359768	0.812647	0.416421	0.583909	mESC
ENSMUSG00000000157	Itgb2l	0.50613	3.1842	3.9902	0.798006	0.424867		mESC
ENSMUSG00000000159	Igsf5	16.1061	0.172902	0.674826	0.256217	0.797783	0.88095	mESC
ENSMUSG00000000167	Pih1d2	63.0617	0.521453	0.355698	1.466	0.142649	0.273538	mESC
ENSMUSG00000000168	Dlat	1464.2	-0.282779	0.117032	-2.41625	0.0156811	0.0496571	mESC
ENSMUSG00000000171	Sdhd	3672.46	-0.556317	0.106077	-5.24446	1.56738e-07	2.26292e-06	mESC
ENSMUSG00000000182	Fgf23	22.4437	1.31084	0.620904	2.11119	0.0347563	0.0935208	mESC
ENSMUSG00000000183	Fgf6	2.70932	1.00841	1.67436	0.602265	0.546998		mESC
ENSMUSG00000000184	Ccnd2	193.916	1.0151	0.228005	4.45208	8.50421e-06	8.02954e-05	mESC
ENSMUSG00000000194	Gpr107	2917.56	-0.207008	0.111191	-1.86173	0.0626406	0.147782	mESC
ENSMUSG00000000197	Nalcn	63.7159	0.127252	0.379472	0.335341	0.737368	0.840514	mESC
ENSMUSG00000000202	Btbd17	6.44544	-0.501373	1.05561	-0.474962	0.634814		mESC
ENSMUSG00000000204	Slfn4	101.044	0.916906	0.292859	3.13088	0.00174286	0.00810996	mESC
ENSMUSG00000000214	Th	21.4965	0.519033	0.634507	0.81801	0.413351	0.581119	mESC
ENSMUSG00000000215	Ins2	0.294782	-2.26407	4.8948	-0.462545	0.64369		mESC
ENSMUSG00000000216	Scnn1g	0.334522	2.58797	4.74937	0.544907	0.585817		mESC
ENSMUSG00000000223	Drp2	61.1595	0.623482	0.359742	1.73314	0.0830717	0.183191	mESC
ENSMUSG00000000244	Tspan32	195.788	0.454111	0.224382	2.02383	0.0429874	0.110388	mESC
ENSMUSG00000000247	Lhx2	50.2455	-0.681672	0.410091	-1.66224	0.096464	0.204518	mESC
ENSMUSG00000000248	Clec2g	6.63259	-0.562813	1.05236	-0.534809	0.592782		mESC
ENSMUSG00000000253	Gmpr	148.357	-0.00539435	0.241659	-0.0223221	0.982191	0.989814	mESC
ENSMUSG00000000263	Glra1	1.07831	-1.19818	2.67109	-0.448574	0.653739		mESC
ENSMUSG00000000266	Mid2	27.6963	0.863944	0.522261	1.65424	0.098079	0.207087	mESC
ENSMUSG00000000275	Trim25	3139.99	-0.0504109	0.114872	-0.438842	0.660776	0.784354	mESC
ENSMUSG00000000276	Dgke	1932.65	-0.579871	0.112184	-5.16895	2.35411e-07	3.26837e-06	mESC
ENSMUSG00000000278	Scpep1	3188.05	-0.452773	0.105433	-4.29441	1.75159e-05	0.000153013	mESC
ENSMUSG00000000282	Mnt	697.415	-0.230446	0.152199	-1.51411	0.129999	0.255109	mESC
ENSMUSG00000000290	Itgb2	33.691	2.92563	0.535902	5.45927	4.7809e-08	7.63075e-07	mESC
ENSMUSG00000000295	Hddc2	651.001	-0.583053	0.151658	-3.84452	0.000120787	0.000835854	mESC
ENSMUSG00000000296	Tpd52l1	383.063	-0.573168	0.171334	-3.34533	0.000821843	0.00431033	mESC
ENSMUSG00000000301	Pemt	612.609	1.10156	0.145696	7.56063	4.01109e-14	1.62468e-12	mESC
ENSMUSG00000000303	Cdh1	6806.65	0.23389	0.122078	1.91591	0.0553765	0.134585	mESC
ENSMUSG00000000305	Cdh4	153.804	-0.289441	0.244773	-1.18249	0.237012	0.395139	mESC
ENSMUSG00000000308	Ckmt1	675.151	0.219999	0.143428	1.53386	0.125063	0.248182	mESC
ENSMUSG00000000317	Bcl6b	22.4991	0.412645	0.577498	0.714539	0.474894	0.63732	mESC
ENSMUSG00000000318	Clec10a	329.081	1.30848	0.18319	7.14277	9.14718e-13	3.16495e-11	mESC
ENSMUSG00000000320	Alox12	160.662	-0.301701	0.246354	-1.22466	0.220702	0.375635	mESC
ENSMUSG00000000325	Arvcf	817.521	-0.690421	0.170793	-4.04244	5.28969e-05	0.00040531	mESC
ENSMUSG00000000326	Comt	347.4	0.0188812	0.178255	0.105922	0.915644	0.951685	mESC
ENSMUSG00000000339	Rtca	1001.25	-0.212167	0.130673	-1.62365	0.104451	0.216849	mESC
ENSMUSG00000000340	Dbt	1698.77	0.191492	0.1158	1.65365	0.0981995	0.207257	mESC
ENSMUSG00000000346	Dazap2	1644.16	-0.367453	0.115427	-3.18343	0.00145541	0.00699352	mESC
ENSMUSG00000000355	Mcts1	844.721	0.0432138	0.14286	0.302491	0.762277	0.857911	mESC
ENSMUSG00000000359	Rem1	1.72316	-1.29499	2.06356	-0.627554	0.530296		mESC
ENSMUSG00000000365	Rnf17	2991.61	-0.164537	0.109886	-1.49734	0.134306	0.261123	mESC
ENSMUSG00000000374	Trappc10	704.145	0.0551883	0.140394	0.393096	0.694248	0.809139	mESC
ENSMUSG00000000378	Ccm2	378.981	-0.615306	0.174689	-3.52229	0.000427841	0.00247047	mESC
ENSMUSG00000000381	Wap	0.147391	-1.28691	4.99561	-0.257608	0.796709		mESC
ENSMUSG00000000384	Tbrg4	2524.99	-0.138351	0.111504	-1.24078	0.214689	0.368126	mESC
ENSMUSG00000000385	Tmprss2	57.1226	0.552106	0.370338	1.49082	0.136009	0.263693	mESC
ENSMUSG00000000386	Mx1	11.1222	0.137912	0.812785	0.169678	0.865263	0.92167	mESC
ENSMUSG00000000392	Fap	2.76055	1.42955	1.65876	0.86182	0.388787		mESC
ENSMUSG00000000394	Gcg	0.155156	-1.32427	4.99298	-0.265226	0.790835		mESC
ENSMUSG00000000399	Ndufa9	3665.35	-0.338683	0.108757	-3.11413	0.00184491	0.00849882	mESC
ENSMUSG00000000402	Egfl6	145.395	-0.293522	0.248616	-1.18062	0.237752	0.396048	mESC
ENSMUSG00000000409	Lck	70.283	-0.602053	0.336381	-1.7898	0.0734868	0.166775	mESC
ENSMUSG00000000411	Tssk3	3.06994	0.592721	1.54074	0.384699	0.70046		mESC
ENSMUSG00000000416	Cttnbp2	186.618	-0.0601328	0.228169	-0.263545	0.792131	0.877297	mESC
ENSMUSG00000000420	Galnt1	2886.37	-0.250126	0.106453	-2.34964	0.0187918	0.057434	mESC
ENSMUSG00000000435	Myf5	0.636134	1.70643	3.71695	0.459094	0.646166		mESC
ENSMUSG00000000439	Mkrn2	916.813	-0.318244	0.129157	-2.464	0.0137397	0.0447152	mESC
ENSMUSG00000000440	Pparg	4.66308	0.441607	1.24171	0.355643	0.722108		mESC
ENSMUSG00000000441	Raf1	2694.85	-0.459868	0.10855	-4.23645	2.2708e-05	0.00019243	mESC
ENSMUSG00000000486	Septin1	1663.71	-0.549794	0.12326	-4.46045	8.17867e-06	7.75201e-05	mESC
ENSMUSG00000000489	Pdgfb	26.2811	-0.106032	0.540872	-0.196039	0.84458	0.909957	mESC
ENSMUSG00000000530	Acvrl1	20.7035	0.559689	0.626727	0.893034	0.371839	0.541055	mESC
ENSMUSG00000000531	Grasp	490.313	-0.560281	0.164475	-3.40649	0.000658039	0.00356034	mESC
ENSMUSG00000000532	Acvr1b	550.177	-0.472973	0.162106	-2.91768	0.00352644	0.0145139	mESC
ENSMUSG00000000538	Tom1l2	420.86	0.223167	0.164899	1.35336	0.175942	0.318249	mESC
ENSMUSG00000000544	Gpa33	849.697	-0.54825	0.131435	-4.17127	3.02908e-05	0.000248207	mESC
ENSMUSG00000000552	Zfp385a	223.703	0.593022	0.239107	2.48016	0.0131325	0.04323	mESC
ENSMUSG00000000555	Itga5	1199.2	-0.550791	0.128804	-4.27621	1.90103e-05	0.000164634	mESC
ENSMUSG00000000560	Gabra2	1.26544	0.89189	2.51732	0.354301	0.723113		mESC
ENSMUSG00000000561	Wdr77	4252.88	-0.165844	0.104086	-1.59335	0.111083	0.227177	mESC
ENSMUSG00000000562	Adora3	1.64933	2.15326	2.15392	0.999693	0.317459		mESC
ENSMUSG00000000563	Atp5pb	5385.11	-0.413173	0.114252	-3.61632	0.000298826	0.00181225	mESC
ENSMUSG00000000567	Sox9	1.88607	-0.885013	1.9682	-0.449655	0.652959		mESC
ENSMUSG00000000568	Hnrnpd	3262.9	-0.115989	0.108544	-1.0686	0.285251	0.450297	mESC
ENSMUSG00000000579	Dynlt1c	1250.57	-0.441372	0.121816	-3.62328	0.000290887	0.00176848	mESC
ENSMUSG00000000581	C1d	5381.01	0.64788	0.106557	6.08012	1.20093e-09	2.56884e-08	mESC
ENSMUSG00000000594	Gm2a	1261.3	-0.762348	0.135787	-5.61429	1.97376e-08	3.4107e-07	mESC
ENSMUSG00000000600	Krit1	1515.57	-0.24764	0.118541	-2.08907	0.0367015	0.0976246	mESC
ENSMUSG00000000605	Clcn4	276.993	0.325066	0.187372	1.73487	0.0827638	0.182719	mESC
ENSMUSG00000000606	Vmn2r88	1.24216	-0.582846	2.35847	-0.247129	0.804809		mESC
ENSMUSG00000000617	Grm6	6.34158	1.67555	1.09906	1.52453	0.127376		mESC
ENSMUSG00000000627	Sema4f	133.18	0.0106187	0.259611	0.0409022	0.967374	0.980924	mESC
ENSMUSG00000000628	Hk2	6977.31	-0.827435	0.099835	-8.28803	1.15139e-16	6.32264e-15	mESC
ENSMUSG00000000631	Myo18a	1300.85	-0.477337	0.140724	-3.392	0.000693842	0.00372304	mESC
ENSMUSG00000000632	Sez6	20.6449	1.48116	0.61265	2.41764	0.0156217	0.0495117	mESC
ENSMUSG00000000673	Haao	7.4161	-0.168007	0.989713	-0.169753	0.865205		mESC
ENSMUSG00000000682	Cd52	17.9813	0.888939	0.667284	1.33217	0.182803	0.327292	mESC
ENSMUSG00000000686	Abhd15	23.3574	-0.364056	0.565497	-0.64378	0.519718	0.674995	mESC
ENSMUSG00000000690	Hoxb6	0.956075	-0.842782	2.8361	-0.297162	0.766343		mESC
ENSMUSG00000000693	Loxl3	68.5205	-0.0101007	0.341566	-0.0295717	0.976409	0.986497	mESC
ENSMUSG00000000706	Btn1a1	31.8399	0.478649	0.485921	0.985036	0.324606	0.493233	mESC
ENSMUSG00000000708	Kat2b	1805.88	-0.734709	0.113793	-6.45654	1.07124e-10	2.71501e-09	mESC
ENSMUSG00000000711	Rab5b	2287.47	-0.334048	0.111236	-3.00306	0.00267281	0.0115194	mESC
ENSMUSG00000000724	Cryba1	2.24479	1.48157	1.95899	0.756293	0.449474		mESC
ENSMUSG00000000730	Dnmt3l	2296.29	0.146617	0.111804	1.31138	0.189731	0.336788	mESC
ENSMUSG00000000731	Aire	552.486	-0.544763	0.151457	-3.59682	0.000322127	0.00192761	mESC
ENSMUSG00000000732	Icosl	300.102	-0.36443	0.187553	-1.94307	0.0520074	0.127776	mESC
ENSMUSG00000000738	Spg7	858	-0.559415	0.13691	-4.08601	4.38858e-05	0.000344146	mESC
ENSMUSG00000000739	Sult5a1	201.876	0.526043	0.21387	2.45964	0.0139077	0.0451687	mESC
ENSMUSG00000000740	Rpl13	13259.8	-0.598307	0.101826	-5.87578	4.20861e-09	8.18547e-08	mESC
ENSMUSG00000000743	Chmp1a	1602.69	-0.296962	0.127168	-2.3352	0.0195331	0.0591891	mESC
ENSMUSG00000000751	Rpa1	6004.41	-0.553131	0.106015	-5.21746	1.81396e-07	2.59011e-06	mESC
ENSMUSG00000000753	Serpinf1	85.6711	-0.284099	0.320311	-0.886948	0.375107	0.544232	mESC
ENSMUSG00000000759	Tubgcp3	642.812	-0.185827	0.142654	-1.30265	0.192695	0.340845	mESC
ENSMUSG00000000766	Oprm1	2.11292	2.61158	2.08557	1.25221	0.210492		mESC
ENSMUSG00000000776	Polr3d	712.014	0.0521045	0.139704	0.372962	0.709176	0.819938	mESC
ENSMUSG00000000782	Tcf7	490.911	-0.26815	0.165201	-1.62318	0.104551	0.217037	mESC
ENSMUSG00000000787	Ddx3x	24640.7	-0.222577	0.0951801	-2.33848	0.0193624	0.0588255	mESC
ENSMUSG00000000791	Il12rb1	9.69693	0.166528	0.929957	0.179071	0.857882		mESC
ENSMUSG00000000792	Slc5a5	18.6503	0.128192	0.638407	0.2008	0.840855	0.907849	mESC
ENSMUSG00000000794	Kcnn3	22.5525	0.749071	0.602824	1.2426	0.214014	0.367326	mESC
ENSMUSG00000000804	Usp32	970.054	-0.0825854	0.127889	-0.645758	0.518436	0.674005	mESC
ENSMUSG00000000805	Car4	9.05681	1.44702	0.953529	1.51754	0.129131		mESC
ENSMUSG00000000811	Txnrd3	217.458	-0.458922	0.222155	-2.06578	0.0388495	0.101928	mESC
ENSMUSG00000000817	Fasl	3.49286	0.380889	1.48218	0.256978	0.797195		mESC
ENSMUSG00000000823	Zfp512b	1331.64	0.0872175	0.121833	0.715877	0.474067	0.636753	mESC
ENSMUSG00000000826	Dnajc5	2620.48	-0.0323477	0.108126	-0.299166	0.764814	0.859812	mESC
ENSMUSG00000000827	Tpd52l2	2550.77	-0.407762	0.10809	-3.77244	0.000161661	0.00106846	mESC
ENSMUSG00000000838	Fmr1	2690.57	-0.197474	0.114193	-1.72931	0.0837543	0.184133	mESC
ENSMUSG00000000861	Bcl11a	12.6318	0.700825	0.778133	0.900649	0.367775	0.536982	mESC
ENSMUSG00000000869	Il4	0.310305	0.144809	4.9937	0.0289983	0.976866		mESC
ENSMUSG00000000876	Pxmp4	159.899	-0.568722	0.252685	-2.25071	0.0244036	0.0707711	mESC
ENSMUSG00000000881	Dlg3	278.892	-0.551728	0.194362	-2.83866	0.0045303	0.0178647	mESC
ENSMUSG00000000884	Gnb1l	210.882	-0.116925	0.219058	-0.533765	0.593504	0.733244	mESC
ENSMUSG00000000889	Dbh	1.12674	1.48737	2.62946	0.565656	0.571627		mESC
ENSMUSG00000000901	Mmp11	575.264	-0.390146	0.14926	-2.61388	0.00895208	0.0315783	mESC
ENSMUSG00000000902	Smarcb1	1308.22	-0.0865359	0.137852	-0.627743	0.530173	0.683779	mESC
ENSMUSG00000000903	Vpreb3	9.22548	-0.814561	0.893401	-0.911753	0.361899		mESC
ENSMUSG00000000915	Hip1r	370.002	-0.0317088	0.183956	-0.172372	0.863145	0.920524	mESC
ENSMUSG00000000916	Nsun5	405.756	-0.521422	0.178605	-2.91941	0.00350696	0.0144514	mESC
ENSMUSG00000000934	Top1mt	142.359	0.50645	0.251249	2.01573	0.0438284	0.111929	mESC
ENSMUSG00000000938	Hoxa10	57.2344	0.397567	0.380342	1.04529	0.295889	0.461445	mESC
ENSMUSG00000000942	Hoxa4	8.28098	0.0270346	0.93805	0.0288201	0.977008		mESC
ENSMUSG00000000948	Gm38393	4906.37	-0.100275	0.128243	-0.781916	0.434264	0.600124	mESC
ENSMUSG00000000957	Mmp14	267.816	0.358216	0.196796	1.82024	0.0687227	0.158688	mESC
ENSMUSG00000000958	Slc7a7	314.6	-0.451991	0.180345	-2.50626	0.0122017	0.0406631	mESC
ENSMUSG00000000959	Oxa1l	1040.05	-0.446204	0.126496	-3.5274	0.00041966	0.00242831	mESC
ENSMUSG00000000976	Heatr6	574.921	-0.13741	0.149317	-0.920256	0.357439	0.527345	mESC
ENSMUSG00000000982	Ccl3	0.162914	1.57668	4.99558	0.315615	0.752295		mESC
ENSMUSG00000000983	Wfdc18	0.147391	-1.28691	4.99561	-0.257608	0.796709		mESC
ENSMUSG00000001014	Icam4	18.6806	-0.61501	0.642698	-0.956918	0.338609	0.508281	mESC
ENSMUSG00000001016	Ilf2	6735.12	-0.371581	0.10112	-3.67466	0.000238168	0.00149277	mESC
ENSMUSG00000001017	Chtop	5035.39	-0.307086	0.103127	-2.97776	0.00290367	0.0123432	mESC
ENSMUSG00000001018	Snapin	840.956	-0.0951172	0.13372	-0.711314	0.47689	0.639105	mESC
ENSMUSG00000001020	S100a4	11.4893	1.31368	0.843235	1.55791	0.119256	0.239324	mESC
ENSMUSG00000001021	S100a3	3.05347	1.27146	1.58876	0.800289	0.423543		mESC
ENSMUSG00000001023	S100a5	0.497437	3.16157	4.0166	0.787128	0.431207		mESC
ENSMUSG00000001025	S100a6	1445.45	0.69006	0.135712	5.08475	3.6812e-07	4.89533e-06	mESC
ENSMUSG00000001027	Scn4a	13.867	1.74608	0.75702	2.30651	0.021082	0.0629627	mESC
ENSMUSG00000001029	Icam2	18.7379	-0.302483	0.650865	-0.46474	0.642117	0.769864	mESC
ENSMUSG00000001034	Mapk7	527.608	-0.202728	0.167058	-1.21352	0.224931	0.380574	mESC
ENSMUSG00000001036	Epn2	2738.18	-0.300066	0.109866	-2.73119	0.0063106	0.0235793	mESC
ENSMUSG00000001039	B9d1	334.996	0.0263697	0.181271	0.145471	0.884339	0.93357	mESC
ENSMUSG00000001052	Sec24b	731.992	0.549598	0.14949	3.67649	0.000236461	0.00148503	mESC
ENSMUSG00000001053	N4bp3	255.627	-1.37024	0.209071	-6.55393	5.60418e-11	1.48336e-09	mESC
ENSMUSG00000001054	Rmnd5b	588.789	-0.660566	0.155194	-4.25639	2.07752e-05	0.000177688	mESC
ENSMUSG00000001056	Nhp2	2890.16	-0.494006	0.112266	-4.40033	1.08086e-05	9.94164e-05	mESC
ENSMUSG00000001062	Vps9d1	170.286	-0.355867	0.235449	-1.51144	0.130677	0.256054	mESC
ENSMUSG00000001065	Zfp276	284.418	-0.225305	0.200532	-1.12353	0.261212	0.423646	mESC
ENSMUSG00000001076	C1ql4	12.0627	0.0656305	0.777217	0.0844429	0.932704	0.961629	mESC
ENSMUSG00000001082	Mfsd10	1113.16	-0.416452	0.162452	-2.56353	0.0103614	0.0355221	mESC
ENSMUSG00000001089	Luzp1	2632.94	-0.238025	0.111823	-2.12858	0.0332888	0.0903764	mESC
ENSMUSG00000001095	Slc13a2	62.0707	0.216339	0.361058	0.599179	0.549053	0.698741	mESC
ENSMUSG00000001098	Kctd10	873.787	-0.179501	0.141193	-1.27132	0.203616	0.354447	mESC
ENSMUSG00000001100	Poldip2	2167.12	-0.369663	0.109476	-3.37664	0.000733765	0.00390216	mESC
ENSMUSG00000001103	Sebox	5.47485	1.18597	1.20198	0.986687	0.323796		mESC
ENSMUSG00000001105	Ift20	362.379	-0.131117	0.174743	-0.750339	0.453051	0.617466	mESC
ENSMUSG00000001119	Col6a1	36.1846	0.677904	0.459572	1.47508	0.140192	0.269811	mESC
ENSMUSG00000001120	Pcbp3	152.513	-0.142979	0.238921	-0.598437	0.549549	0.69925	mESC
ENSMUSG00000001123	Lgals9	387.802	0.88766	0.169372	5.24088	1.59814e-07	2.30582e-06	mESC
ENSMUSG00000001127	Araf	1896.49	0.0953364	0.111959	0.851532	0.394474	0.563701	mESC
ENSMUSG00000001128	Cfp	225.111	-0.623781	0.208752	-2.98814	0.00280682	0.0119939	mESC
ENSMUSG00000001131	Timp1	979.736	-0.0591682	0.130281	-0.454158	0.649715	0.775688	mESC
ENSMUSG00000001134	Uxt	787.228	-0.35831	0.150995	-2.37299	0.0176449	0.0545839	mESC
ENSMUSG00000001138	Cnnm3	481.84	-0.211442	0.157675	-1.341	0.17992	0.3233	mESC
ENSMUSG00000001143	Lman2l	261.079	-0.190512	0.192406	-0.990155	0.322098	0.490909	mESC
ENSMUSG00000001150	Mcm3ap	6854.03	0.498792	0.114976	4.33825	1.43624e-05	0.000128428	mESC
ENSMUSG00000001151	Pcnt	3413.63	-0.257473	0.137965	-1.86622	0.0620111	0.146625	mESC
ENSMUSG00000001155	Ftcd	7.80775	0.20261	0.956934	0.211728	0.832319		mESC
ENSMUSG00000001156	Mxd1	240.562	0.33345	0.204375	1.63156	0.102772	0.214391	mESC
ENSMUSG00000001157	Gmcl1	753.904	-0.0851299	0.142385	-0.597884	0.549917	0.699598	mESC
ENSMUSG00000001158	Snrnp27	1061.66	-0.400414	0.136735	-2.92839	0.00340718	0.0141061	mESC
ENSMUSG00000001166	Oas1c	97.3642	0.850327	0.317761	2.676	0.00745071	0.0271141	mESC
ENSMUSG00000001168	Oas1h	0.98618	4.15001	3.09562	1.34061	0.180048		mESC
ENSMUSG00000001173	Ocrl	1031.79	-0.245959	0.131311	-1.8731	0.0610549	0.144986	mESC
ENSMUSG00000001175	Calm1	3982.22	-0.123478	0.106861	-1.1555	0.247886	0.408	mESC
ENSMUSG00000001211	Agpat3	802.134	-0.298433	0.142947	-2.08772	0.0368229	0.0978295	mESC
ENSMUSG00000001225	Slc26a3	2.65197	2.93263	1.90183	1.542	0.123072		mESC
ENSMUSG00000001227	Sema6b	60.0039	-0.0222698	0.3594	-0.061964	0.950592	0.971046	mESC
ENSMUSG00000001228	Uhrf1	12737.1	-1.03551	0.116207	-8.91086	5.06396e-19	3.4396e-17	mESC
ENSMUSG00000001229	Dpp9	540.965	-0.0561439	0.174119	-0.322445	0.747115	0.846913	mESC
ENSMUSG00000001240	Ramp2	1073.93	-0.167808	0.129576	-1.29505	0.195304	0.344248	mESC
ENSMUSG00000001247	Lsr	383.745	0.654647	0.174982	3.74123	0.000183124	0.00118982	mESC
ENSMUSG00000001248	Gramd1a	988.703	-0.380307	0.141609	-2.68561	0.00723968	0.0264513	mESC
ENSMUSG00000001249	Hpn	19.3602	0.623584	0.65192	0.956535	0.338802	0.508503	mESC
ENSMUSG00000001260	Gabrg1	3.66913	-0.218014	1.43462	-0.151967	0.879213		mESC
ENSMUSG00000001270	Ckb	6541.63	-0.673253	0.312937	-2.1514	0.0314447	0.0863467	mESC
ENSMUSG00000001280	Sp1	7997.21	-0.359424	0.100433	-3.57875	0.000345248	0.00204765	mESC
ENSMUSG00000001281	Itgb7	147.523	-0.507935	0.24541	-2.06974	0.0384769	0.101165	mESC
ENSMUSG00000001285	Myg1	421.516	-0.362787	0.162838	-2.22789	0.0258876	0.0740627	mESC
ENSMUSG00000001288	Rarg	2408.05	-0.345735	0.128968	-2.68077	0.00734528	0.02681	mESC
ENSMUSG00000001289	Pfdn5	2431.73	-0.47577	0.115564	-4.11695	3.83916e-05	0.000306528	mESC
ENSMUSG00000001300	Efnb2	352.883	0.695991	0.193212	3.60221	0.000315525	0.00189891	mESC
ENSMUSG00000001305	Rrp15	1270.11	-0.383027	0.12407	-3.08719	0.00202055	0.00915136	mESC
ENSMUSG00000001313	Rnd2	173.803	-0.58388	0.26277	-2.22202	0.0262817	0.0749767	mESC
ENSMUSG00000001323	Srr	151.896	0.724359	0.24375	2.97172	0.00296132	0.0125497	mESC
ENSMUSG00000001333	Sync	221.315	-0.390166	0.208279	-1.87329	0.0610284	0.144968	mESC
ENSMUSG00000001334	Fndc5	20.7949	0.287785	0.634502	0.453561	0.650145	0.776033	mESC
ENSMUSG00000001348	Acp5	232.342	-0.948248	0.2271	-4.17546	2.97387e-05	0.000244318	mESC
ENSMUSG00000001349	Cnn1	13.3524	0.00018844	0.744768	0.000253018	0.999798	0.999857	mESC
ENSMUSG00000001366	Fbxo9	287.017	-0.0530635	0.187555	-0.282923	0.777236	0.867877	mESC
ENSMUSG00000001376	Vps50	1972.48	0.00739281	0.118442	0.0624173	0.950231	0.970992	mESC
ENSMUSG00000001380	Hars	2183.95	-0.440425	0.119411	-3.68831	0.00022575	0.00142751	mESC
ENSMUSG00000001383	Zmat2	3692.89	-0.325507	0.103665	-3.13998	0.00168958	0.00790537	mESC
ENSMUSG00000001403	Ube2c	4071.05	-0.661753	0.110576	-5.9846	2.16928e-09	4.42987e-08	mESC
ENSMUSG00000001415	Smg5	4456.41	-0.328798	0.114651	-2.86782	0.00413315	0.0165589	mESC
ENSMUSG00000001416	Cct3	17086.7	-0.511915	0.0984299	-5.2008	1.98429e-07	2.8079e-06	mESC
ENSMUSG00000001418	Glmp	2360.65	0.0165121	0.110766	0.149072	0.881497	0.931679	mESC
ENSMUSG00000001419	Mef2d	1462.26	0.507444	0.129587	3.91585	9.00878e-05	0.00064736	mESC
ENSMUSG00000001420	Tmem79	1108.54	0.0492705	0.128829	0.382448	0.702129	0.81452	mESC
ENSMUSG00000001424	Snd1	4177.22	0.0057546	0.113468	0.0507156	0.959552	0.976787	mESC
ENSMUSG00000001435	Col18a1	4163.49	0.420285	0.294418	1.42751	0.153433	0.288258	mESC
ENSMUSG00000001436	Slc19a1	219.949	-0.45182	0.218278	-2.06993	0.0384589	0.101143	mESC
ENSMUSG00000001440	Kpnb1	17103.8	-0.511113	0.0955636	-5.34841	8.8731e-08	1.34714e-06	mESC
ENSMUSG00000001441	Npepps	2370.86	-0.246607	0.109714	-2.24771	0.0245944	0.0711841	mESC
ENSMUSG00000001444	Tbx21	48.873	-0.490857	0.426443	-1.15105	0.249712	0.4103	mESC
ENSMUSG00000001445	Mrpl10	1036.32	-0.213071	0.130117	-1.63753	0.101519	0.212468	mESC
ENSMUSG00000001467	Cyp51	2245.75	-0.686619	0.10911	-6.29293	3.11536e-10	7.35526e-09	mESC
ENSMUSG00000001472	Tcf25	3339.38	-0.165327	0.115507	-1.43132	0.152338	0.286875	mESC
ENSMUSG00000001473	Tubb6	1131.95	-0.0744125	0.143913	-0.517066	0.60511	0.741749	mESC
ENSMUSG00000001482	Def8	1746.3	-0.389309	0.128701	-3.02491	0.00248704	0.0108498	mESC
ENSMUSG00000001493	Meox1	4.95995	-1.21366	1.23091	-0.98599	0.324138		mESC
ENSMUSG00000001494	Sost	2.73541	0.655469	1.59444	0.411096	0.681002		mESC
ENSMUSG00000001496	Nkx2-1	1.12768	-0.255735	2.63691	-0.096983	0.92274		mESC
ENSMUSG00000001497	Pax9	28.6864	0.246009	0.514009	0.478607	0.632218	0.762135	mESC
ENSMUSG00000001504	Irx2	194.214	-0.0157038	0.217287	-0.0722721	0.942385	0.966959	mESC
ENSMUSG00000001506	Col1a1	212.401	1.3208	0.226367	5.83477	5.38641e-09	1.02416e-07	mESC
ENSMUSG00000001507	Itga3	533.064	-0.0287635	0.168786	-0.170414	0.864685	0.921409	mESC
ENSMUSG00000001508	Sgca	2.55604	0.508262	1.64243	0.309458	0.756973		mESC
ENSMUSG00000001510	Dlx3	26.0898	-0.0302289	0.539643	-0.0560165	0.955329	0.974202	mESC
ENSMUSG00000001517	Foxm1	728.989	-0.627443	0.155343	-4.03908	5.36612e-05	0.000410312	mESC
ENSMUSG00000001518	Itfg2	811.214	-0.112657	0.133575	-0.843399	0.399006	0.568174	mESC
ENSMUSG00000001520	Nrip2	1.2257	-1.45596	2.54288	-0.572564	0.56694		mESC
ENSMUSG00000001521	Tulp3	891.641	-0.0489442	0.133605	-0.366336	0.714114	0.823412	mESC
ENSMUSG00000001524	Gtf2h4	692.214	-0.313418	0.151843	-2.0641	0.0390086	0.102197	mESC
ENSMUSG00000001525	Tubb5	30743	-0.740302	0.0951534	-7.78009	7.24752e-15	3.23864e-13	mESC
ENSMUSG00000001542	Ell2	1672.29	-0.225153	0.115583	-1.94798	0.0514176	0.126637	mESC
ENSMUSG00000001552	Jup	2203.29	0.0825687	0.11513	0.717181	0.473262	0.636059	mESC
ENSMUSG00000001555	Fkbp10	264.035	1.911	0.205773	9.28695	1.58767e-20	1.22963e-18	mESC
ENSMUSG00000001558	Klhl10	58.4377	0.518371	0.364745	1.42119	0.155263	0.290781	mESC
ENSMUSG00000001566	Mnx1	26.6166	-0.0669279	0.534036	-0.125325	0.900267	0.942805	mESC
ENSMUSG00000001569	Nom1	1445.43	-0.401303	0.117736	-3.40849	0.00065323	0.00353692	mESC
ENSMUSG00000001576	Ergic1	1607.01	-0.141777	0.117183	-1.20989	0.226323	0.382109	mESC
ENSMUSG00000001583	Tnk1	247.168	0.364901	0.203019	1.79738	0.072276	0.164773	mESC
ENSMUSG00000001588	Acap1	108.404	0.00317435	0.293995	0.0107973	0.991385	0.994765	mESC
ENSMUSG00000001604	Tcea3	580.711	-0.492053	0.148771	-3.30745	0.000941489	0.00483672	mESC
ENSMUSG00000001622	Csn3	2.93713	1.93089	1.64166	1.17618	0.239522		mESC
ENSMUSG00000001627	Ifrd1	1146.51	0.220622	0.127105	1.73575	0.0826081	0.182449	mESC
ENSMUSG00000001630	Stk38l	953.28	-0.162807	0.128734	-1.26467	0.205989	0.357514	mESC
ENSMUSG00000001632	Brpf1	1268.96	-0.16931	0.126857	-1.33466	0.181988	0.326165	mESC
ENSMUSG00000001642	Akr1b3	3735.17	-0.0341533	0.103601	-0.329663	0.741655	0.843474	mESC
ENSMUSG00000001655	Hoxc13	213.7	0.249757	0.208769	1.19633	0.231567	0.388555	mESC
ENSMUSG00000001656	Hoxc11	10.6461	-0.920687	0.834665	-1.10306	0.27		mESC
ENSMUSG00000001657	Hoxc8	12.4146	0.144928	0.763876	0.189727	0.849523	0.912665	mESC
ENSMUSG00000001661	Hoxc6	9.06053	1.21492	0.91171	1.33257	0.182672		mESC
ENSMUSG00000001663	Gstt1	8.28306	-0.584577	0.962281	-0.607491	0.543525		mESC
ENSMUSG00000001665	Gstt3	48.118	0.189945	0.410962	0.462196	0.643941	0.770878	mESC
ENSMUSG00000001666	Ddt	999.107	-0.380311	0.171825	-2.21336	0.0268727	0.0763271	mESC
ENSMUSG00000001670	Tat	16.3106	0.551656	0.68596	0.80421	0.421276	0.588386	mESC
ENSMUSG00000001672	Marveld3	17.2705	1.07174	0.669931	1.59978	0.109647	0.225084	mESC
ENSMUSG00000001674	Ddx18	2872.78	-0.373955	0.106546	-3.50981	0.000448426	0.00257184	mESC
ENSMUSG00000001687	Ubl3	1290.88	-0.0494555	0.120057	-0.411934	0.680388	0.798745	mESC
ENSMUSG00000001700	Gramd3	23.4026	0.85535	0.569373	1.50227	0.133028	0.259416	mESC
ENSMUSG00000001707	Eef1e1	1629.51	-0.22262	0.129258	-1.72229	0.0850177	0.186297	mESC
ENSMUSG00000001729	Akt1	681.104	0.0517142	0.167675	0.308418	0.757764	0.854628	mESC
ENSMUSG00000001739	Cldn15	19.3619	0.423053	0.648404	0.652452	0.51411	0.669971	mESC
ENSMUSG00000001741	Il16	3.19124	1.03288	1.54702	0.667658	0.504352		mESC
ENSMUSG00000001750	Tcirg1	542.489	0.014848	0.179772	0.0825935	0.934175	0.962426	mESC
ENSMUSG00000001751	Naglu	94.5474	0.496067	0.327403	1.51516	0.129733	0.2547	mESC
ENSMUSG00000001755	Coasy	526.69	-0.163403	0.152582	-1.07092	0.284207	0.449367	mESC
ENSMUSG00000001761	Smo	440.313	-0.416733	0.167602	-2.48644	0.0129028	0.0425882	mESC
ENSMUSG00000001763	Tspan33	80.5896	-0.693565	0.318023	-2.18086	0.0291935	0.0814416	mESC
ENSMUSG00000001767	Crnkl1	1392.13	-0.170236	0.121313	-1.40328	0.160534	0.297731	mESC
ENSMUSG00000001768	Rin2	188.509	0.499501	0.232382	2.14948	0.0315963	0.086666	mESC
ENSMUSG00000001773	Folh1	2.53275	0.160052	1.67169	0.0957428	0.923725		mESC
ENSMUSG00000001774	Chordc1	2473.94	-0.304508	0.113387	-2.68555	0.007241	0.0264513	mESC
ENSMUSG00000001783	Rtcb	5231.57	-0.281083	0.102307	-2.74746	0.00600591	0.0226054	mESC
ENSMUSG00000001785	Pwp1	2261.17	-0.263462	0.113033	-2.33085	0.0197614	0.0597008	mESC
ENSMUSG00000001786	Fbxo7	290.045	-0.192746	0.183746	-1.04898	0.294186	0.459796	mESC
ENSMUSG00000001794	Capns1	7778.59	-0.292301	0.0998129	-2.92849	0.00340616	0.0141045	mESC
ENSMUSG00000001802	Lrp3	76.1743	-0.557249	0.34614	-1.60989	0.107421	0.221598	mESC
ENSMUSG00000001804	Dsg4	0.799984	0.719674	2.84655	0.252823	0.800405		mESC
ENSMUSG00000001815	Evx2	4.12472	1.82351	1.39634	1.30592	0.19158		mESC
ENSMUSG00000001819	Hoxd13	150.504	0.0352631	0.242212	0.145588	0.884247	0.93357	mESC
ENSMUSG00000001823	Hoxd12	7.64087	1.229	1.00308	1.22523	0.22049		mESC
ENSMUSG00000001827	Folr1	1731.43	-0.325838	0.11599	-2.8092	0.00496649	0.0193054	mESC
ENSMUSG00000001829	Clpb	1167.91	0.175601	0.125247	1.40203	0.160905	0.29821	mESC
ENSMUSG00000001833	Septin7	2966.86	-0.299668	0.115766	-2.58856	0.00963782	0.03351	mESC
ENSMUSG00000001844	Zdhhc4	385.069	-0.348126	0.170201	-2.04538	0.0408173	0.10593	mESC
ENSMUSG00000001847	Rac1	1571.5	-0.0935884	0.118925	-0.786955	0.431308	0.597588	mESC
ENSMUSG00000001855	Nup214	2253.53	-0.105064	0.123527	-0.850539	0.395026	0.564085	mESC
ENSMUSG00000001864	Aif1l	206.597	-0.358646	0.21227	-1.68957	0.0911103	0.196316	mESC
ENSMUSG00000001865	Cpa3	0.488743	3.13793	4.44195	0.70643	0.479921		mESC
ENSMUSG00000001870	Ltbp1	440.252	0.439055	0.162281	2.70553	0.00681963	0.0251786	mESC
ENSMUSG00000001891	Ugp2	601.081	-0.177971	0.144029	-1.23566	0.216584	0.370771	mESC
ENSMUSG00000001901	Kcnh6	52.0018	0.242293	0.400963	0.604277	0.54566	0.695876	mESC
ENSMUSG00000001909	Trmt1	2322.61	-0.0683158	0.112557	-0.606942	0.54389	0.694228	mESC
ENSMUSG00000001910	Nacc1	4249.89	-0.485811	0.112965	-4.30052	1.70395e-05	0.000149621	mESC
ENSMUSG00000001911	Nfix	123.388	0.279026	0.285577	0.977059	0.32854	0.497259	mESC
ENSMUSG00000001918	Slc1a5	2494.59	-0.473327	0.118313	-4.00064	6.31714e-05	0.000474645	mESC
ENSMUSG00000001924	Uba1	10181.7	-0.195453	0.115537	-1.69169	0.0907053	0.195711	mESC
ENSMUSG00000001930	Vwf	771.354	-0.0833814	0.158827	-0.524982	0.599596	0.737633	mESC
ENSMUSG00000001942	Siae	317.87	0.00298146	0.185972	0.0160317	0.987209	0.99265	mESC
ENSMUSG00000001943	Vsig2	45.8147	0.106975	0.408478	0.261887	0.793409	0.878184	mESC
ENSMUSG00000001946	Esam	48.1693	0.629512	0.448875	1.40242	0.160789	0.29807	mESC
ENSMUSG00000001948	Spa17	79.5095	0.232629	0.316059	0.73603	0.461712	0.625525	mESC
ENSMUSG00000001962	Fam50a	529.55	0.212167	0.156939	1.35191	0.176404	0.318929	mESC
ENSMUSG00000001964	Emd	1251.28	-0.136302	0.122419	-1.1134	0.265537	0.428614	mESC
ENSMUSG00000001983	Taco1	212.781	0.258126	0.210173	1.22816	0.219387	0.373946	mESC
ENSMUSG00000001985	Grik3	996.075	-0.429451	0.132678	-3.23679	0.00120884	0.00599277	mESC
ENSMUSG00000001986	Gria3	94.5308	1.98666	0.31445	6.31787	2.65185e-10	6.30136e-09	mESC
ENSMUSG00000001988	Npas1	0.677738	3.60488	3.5553	1.01395	0.310608		mESC
ENSMUSG00000001995	Sipa1l2	934.739	-0.251365	0.15302	-1.6427	0.100445	0.210856	mESC
ENSMUSG00000001998	Ap4e1	748.502	-0.306297	0.136495	-2.24402	0.0248309	0.0717089	mESC
ENSMUSG00000001999	Blvra	215.634	-0.0375347	0.208211	-0.180273	0.856938	0.916828	mESC
ENSMUSG00000002006	Pdzd4	263.418	-0.79687	0.194138	-4.10465	4.04924e-05	0.000321074	mESC
ENSMUSG00000002007	Srpk3	8.15306	-0.535111	0.948164	-0.564366	0.572505		mESC
ENSMUSG00000002010	Idh3g	2448.87	-0.513269	0.109415	-4.69102	2.7184e-06	2.92298e-05	mESC
ENSMUSG00000002012	Pnck	83.8693	0.0476234	0.308354	0.154444	0.87726	0.929024	mESC
ENSMUSG00000002014	Ssr4	2293.45	-0.277207	0.112325	-2.46791	0.0135906	0.0443741	mESC
ENSMUSG00000002015	Bcap31	1831.25	-0.153445	0.113567	-1.35114	0.176649	0.319268	mESC
ENSMUSG00000002017	Fam98a	1322.37	-0.142649	0.124915	-1.14197	0.253464	0.414553	mESC
ENSMUSG00000002020	Ltbp2	133.329	1.4987	0.302346	4.95691	7.16219e-07	8.87733e-06	mESC
ENSMUSG00000002028	Kmt2a	1756.92	0.184416	0.125151	1.47355	0.140604	0.270534	mESC
ENSMUSG00000002031	Ift46	2215.74	-0.391842	0.110054	-3.56046	0.000370205	0.00217637	mESC
ENSMUSG00000002032	Tmem25	23.2147	-0.092337	0.573113	-0.161115	0.872003	0.925767	mESC
ENSMUSG00000002033	Cd3g	895.935	-0.112779	0.132538	-0.850922	0.394813	0.563963	mESC
ENSMUSG00000002043	Trappc6a	274.53	-0.393114	0.195634	-2.00944	0.044491	0.113228	mESC
ENSMUSG00000002052	Supt6	5112.37	0.224585	0.111172	2.02017	0.0433656	0.111017	mESC
ENSMUSG00000002055	Spag5	2144.39	-0.466219	0.110572	-4.21644	2.48185e-05	0.000208473	mESC
ENSMUSG00000002057	Foxn1	11.4635	0.0494087	0.822863	0.0600448	0.95212	0.972023	mESC
ENSMUSG00000002058	Unc119	199.861	-0.761722	0.220673	-3.45181	0.000556838	0.00308694	mESC
ENSMUSG00000002059	Rab34	247.717	-0.484456	0.195627	-2.47643	0.0132703	0.0435797	mESC
ENSMUSG00000002064	Sdf2	998.117	0.248166	0.126621	1.95992	0.0500057	0.123959	mESC
ENSMUSG00000002068	Ccne1	1097.7	-0.651254	0.125468	-5.19062	2.09599e-07	2.94895e-06	mESC
ENSMUSG00000002076	Hsf2bp	1098.7	-0.468727	0.123696	-3.78935	0.000151043	0.0010113	mESC
ENSMUSG00000002083	Bbc3	259.676	0.013414	0.228364	0.0587395	0.95316	0.972589	mESC
ENSMUSG00000002100	Mybpc3	74.3655	-0.224361	0.339996	-0.659893	0.509323	0.665993	mESC
ENSMUSG00000002102	Psmc3	5524.65	-0.229137	0.0998104	-2.29572	0.0216917	0.0644474	mESC
ENSMUSG00000002103	Acp2	584.201	-0.0534517	0.145535	-0.367277	0.713412	0.822939	mESC
ENSMUSG00000002104	Rapsn	130.78	-0.442294	0.26562	-1.66514	0.0958846	0.20374	mESC
ENSMUSG00000002105	Slc39a13	184.398	0.245156	0.220887	1.10987	0.267054	0.430233	mESC
ENSMUSG00000002107	Celf2	319.706	0.0156853	0.18194	0.0862114	0.931298	0.960898	mESC
ENSMUSG00000002108	Nr1h3	28.3054	-0.145703	0.530962	-0.274413	0.783767	0.871796	mESC
ENSMUSG00000002109	Ddb2	429.824	-0.334812	0.164131	-2.03991	0.0413593	0.10711	mESC
ENSMUSG00000002111	Spi1	51.3215	0.141873	0.391306	0.362564	0.716931	0.825315	mESC
ENSMUSG00000002129	Sf3a1	3244.38	-0.243336	0.126007	-1.93114	0.053466	0.130733	mESC
ENSMUSG00000002147	Stat6	524.145	-0.280675	0.151816	-1.84878	0.0644894	0.151013	mESC
ENSMUSG00000002190	Clgn	194.006	-0.364887	0.217796	-1.67537	0.0938624	0.200776	mESC
ENSMUSG00000002204	Napsa	21.4964	-0.186493	0.600366	-0.310632	0.756081	0.853206	mESC
ENSMUSG00000002205	Vrk3	515.769	-0.145051	0.152316	-0.9523	0.340945	0.510528	mESC
ENSMUSG00000002210	Smg9	387.026	-0.00375027	0.180749	-0.0207485	0.983446	0.990634	mESC
ENSMUSG00000002221	Paxip1	2408.42	-0.344106	0.110738	-3.1074	0.00188744	0.00865973	mESC
ENSMUSG00000002222	Rmnd5a	3889.09	-0.0964414	0.106073	-0.909199	0.363245	0.532941	mESC
ENSMUSG00000002227	Mov10	2223.84	-0.715653	0.143587	-4.9841	6.22502e-07	7.83898e-06	mESC
ENSMUSG00000002228	Ppm1j	204.058	-0.259288	0.211237	-1.22748	0.219643	0.374295	mESC
ENSMUSG00000002233	Rhoc	561.671	0.298617	0.165636	1.80285	0.0714123	0.163174	mESC
ENSMUSG00000002240	Prr27	0.171608	1.61453	4.99292	0.323363	0.74642		mESC
ENSMUSG00000002249	Tead3	150.311	-0.421398	0.240511	-1.75209	0.0797582	0.177773	mESC
ENSMUSG00000002250	Ppard	361.785	0.165843	0.193703	0.856169	0.391904	0.561261	mESC
ENSMUSG00000002257	Def6	720.912	0.26314	0.175112	1.5027	0.132917	0.259315	mESC
ENSMUSG00000002265	Peg3	2346.51	0.310699	0.117631	2.64129	0.00825899	0.0295825	mESC
ENSMUSG00000002266	Zim1	42.7263	0.734851	0.427302	1.71975	0.0854781	0.187065	mESC
ENSMUSG00000002274	Metrn	152.971	-1.31997	0.243907	-5.41179	6.23984e-08	9.73267e-07	mESC
ENSMUSG00000002279	Lmf1	352.073	-0.299768	0.1757	-1.70614	0.0879829	0.191352	mESC
ENSMUSG00000002280	Ciao3	596.66	-0.201075	0.149168	-1.34798	0.177664	0.320602	mESC
ENSMUSG00000002289	Angptl4	420.047	-0.669691	0.164634	-4.06776	4.74678e-05	0.000367926	mESC
ENSMUSG00000002297	Dbf4	3486.34	-0.668426	0.107519	-6.21679	5.0742e-10	1.15716e-08	mESC
ENSMUSG00000002307	Daxx	1390.1	-0.22236	0.13152	-1.69069	0.0908965	0.195989	mESC
ENSMUSG00000002308	Cd320	476.073	-0.3766	0.158885	-2.37027	0.0177753	0.0549103	mESC
ENSMUSG00000002319	Ipo4	783.999	0.0343626	0.149484	0.229875	0.818189	0.894218	mESC
ENSMUSG00000002320	Tm9sf1	478.042	0.0581337	0.158961	0.365711	0.714581	0.823813	mESC
ENSMUSG00000002324	Rec8	340.849	1.09403	0.18057	6.05877	1.37169e-09	2.90317e-08	mESC
ENSMUSG00000002325	Irf9	522.162	-0.108598	0.156338	-0.694634	0.487284	0.647922	mESC
ENSMUSG00000002326	Gmpr2	277.852	-0.275988	0.195375	-1.41261	0.157772	0.294081	mESC
ENSMUSG00000002329	Mdp1	1169.42	-0.300689	0.126093	-2.38467	0.0170943	0.0532614	mESC
ENSMUSG00000002332	Dhrs1	340.707	-0.242668	0.177245	-1.36911	0.170965	0.311494	mESC
ENSMUSG00000002341	Ncan	79.4672	0.388786	0.327521	1.18705	0.235206	0.392989	mESC
ENSMUSG00000002342	Tmem161a	484.629	-0.295118	0.155663	-1.89588	0.0579754	0.139458	mESC
ENSMUSG00000002343	Armc6	181.475	-0.506736	0.23935	-2.11713	0.0342488	0.0924144	mESC
ENSMUSG00000002345	Borcs8	359.494	-0.01354	0.17102	-0.0791719	0.936896	0.963835	mESC
ENSMUSG00000002346	Slc25a42	157.547	0.579231	0.234814	2.46677	0.0136338	0.044469	mESC
ENSMUSG00000002365	Snx9	318.128	-0.585975	0.186281	-3.14564	0.00165722	0.00778198	mESC
ENSMUSG00000002372	Ranbp3	2632.4	0.0215298	0.119563	0.18007	0.857097	0.916865	mESC
ENSMUSG00000002379	Ndufa11	3007.78	-0.323367	0.13014	-2.48476	0.0129641	0.0427519	mESC
ENSMUSG00000002384	Bmp8b	41.5487	0.49729	0.436363	1.13963	0.254442	0.415783	mESC
ENSMUSG00000002393	Nr2f6	158.716	-0.596265	0.236759	-2.51844	0.0117875	0.0394794	mESC
ENSMUSG00000002395	Use1	1186.92	-0.509146	0.125486	-4.05738	4.96268e-05	0.00038318	mESC
ENSMUSG00000002396	Ocel1	77.05	0.343852	0.334066	1.02929	0.303342	0.470046	mESC
ENSMUSG00000002409	Dyrk1b	157.062	-0.0360457	0.27146	-0.132785	0.894364	0.939831	mESC
ENSMUSG00000002413	Braf	2498.53	-0.247032	0.111586	-2.21382	0.0268412	0.0762671	mESC
ENSMUSG00000002416	Ndufb2	462.485	-0.222322	0.176691	-1.25826	0.208299	0.360615	mESC
ENSMUSG00000002428	Hltf	974.265	-0.24641	0.130721	-1.88501	0.0594286	0.141979	mESC
ENSMUSG00000002455	Prpf6	3447.38	0.014507	0.106621	0.136061	0.891773	0.938138	mESC
ENSMUSG00000002458	Rgs19	307.759	-0.128871	0.184582	-0.698181	0.485064	0.646254	mESC
ENSMUSG00000002459	Rgs20	5.99433	1.037	1.10707	0.936707	0.348909		mESC
ENSMUSG00000002475	Abhd3	85.8557	0.617267	0.30604	2.01695	0.0437008	0.111706	mESC
ENSMUSG00000002477	Snrpd1	6450.94	-0.601466	0.112819	-5.33127	9.75285e-08	1.46658e-06	mESC
ENSMUSG00000002486	Tchp	460.763	0.164694	0.160478	1.02627	0.304765	0.471721	mESC
ENSMUSG00000002489	Tiam1	665.346	0.215024	0.153074	1.40471	0.160108	0.297321	mESC
ENSMUSG00000002496	Tsc2	2120.43	0.24302	0.128758	1.88742	0.0591041	0.141464	mESC
ENSMUSG00000002500	Rpl3l	19.4199	-0.465278	0.65182	-0.713814	0.475342	0.637767	mESC
ENSMUSG00000002504	Slc9a3r2	566.06	-0.733582	0.154624	-4.74431	2.09217e-06	2.32317e-05	mESC
ENSMUSG00000002524	Puf60	1590.86	-0.416907	0.125546	-3.32076	0.000897737	0.00465638	mESC
ENSMUSG00000002546	Golga2	1146.13	-0.238636	0.134214	-1.77802	0.075401	0.170314	mESC
ENSMUSG00000002550	Uck1	566.919	-0.468765	0.155581	-3.013	0.00258679	0.0112011	mESC
ENSMUSG00000002565	Scin	6.34274	0.420498	1.11097	0.378497	0.705061		mESC
ENSMUSG00000002578	Ikzf4	35.3636	1.01976	0.478787	2.12989	0.0331806	0.0901157	mESC
ENSMUSG00000002580	Mien1	695.321	-0.333133	0.154263	-2.15951	0.0308103	0.0849428	mESC
ENSMUSG00000002588	Pon1	0.318999	0.182486	4.94835	0.0368782	0.970582		mESC
ENSMUSG00000002602	Axl	50.9875	0.745908	0.389754	1.91379	0.0556467	0.135067	mESC
ENSMUSG00000002603	Tgfb1	18.5222	0.00694853	0.673423	0.0103182	0.991767	0.994965	mESC
ENSMUSG00000002608	Ccdc97	527.948	0.0290656	0.150833	0.1927	0.847194	0.911483	mESC
ENSMUSG00000002617	Zfp40	285.234	-0.218761	0.199394	-1.09713	0.272584	0.436426	mESC
ENSMUSG00000002625	Akap8l	1308.72	-0.10616	0.122091	-0.869516	0.384565	0.553892	mESC
ENSMUSG00000002633	Shh	3.19218	0.422755	1.48417	0.284842	0.775765		mESC
ENSMUSG00000002635	Pdcd2l	590.6	-0.314575	0.145973	-2.15502	0.0311601	0.0857358	mESC
ENSMUSG00000002658	Gtf2f1	3138.18	0.109187	0.116715	0.935506	0.349528	0.519584	mESC
ENSMUSG00000002660	Clpp	1027.84	-0.0317615	0.143849	-0.220797	0.82525	0.898696	mESC
ENSMUSG00000002661	Alkbh7	251.377	-0.590665	0.194473	-3.03726	0.00238742	0.010511	mESC
ENSMUSG00000002664	Pspn	0.775774	-1.88073	3.18881	-0.589789	0.555332		mESC
ENSMUSG00000002668	Dennd1c	61.4488	0.111825	0.358594	0.311842	0.75516	0.852476	mESC
ENSMUSG00000002679	Med6	1081.85	-0.346084	0.1252	-2.76425	0.00570545	0.0216666	mESC
ENSMUSG00000002688	Prkd1	278.457	0.0452415	0.188855	0.239556	0.810674	0.889533	mESC
ENSMUSG00000002699	Lcp2	1.78026	1.58707	2.14971	0.738272	0.460349		mESC
ENSMUSG00000002718	Cse1l	4997.17	-0.325513	0.103321	-3.15051	0.00162988	0.00768469	mESC
ENSMUSG00000002728	Naa20	1250.48	-0.424733	0.121125	-3.50656	0.000453931	0.00259465	mESC
ENSMUSG00000002731	Prkra	116.037	0.0631125	0.275075	0.229437	0.818529	0.894507	mESC
ENSMUSG00000002732	Fkbp7	95.1462	0.578235	0.295594	1.95618	0.0504441	0.124847	mESC
ENSMUSG00000002733	Plekha3	577.722	-0.112506	0.146507	-0.76792	0.442535	0.607862	mESC
ENSMUSG00000002741	Ykt6	2203.81	-0.228202	0.114625	-1.99086	0.0464958	0.116986	mESC
ENSMUSG00000002748	Baz1b	5723.75	-0.333834	0.101498	-3.28907	0.0010052	0.00510814	mESC
ENSMUSG00000002763	Pex6	220.833	-0.281912	0.244913	-1.15107	0.249703	0.4103	mESC
ENSMUSG00000002767	Mrpl2	1021.43	-0.586325	0.159717	-3.67102	0.000241585	0.00150948	mESC
ENSMUSG00000002768	Mea1	923.496	-0.478085	0.128556	-3.71889	0.000200104	0.00128746	mESC
ENSMUSG00000002769	Gnmt	18.7781	-0.761967	0.663906	-1.1477	0.251091	0.411954	mESC
ENSMUSG00000002771	Grin2d	33.7143	-0.276242	0.47634	-0.579926	0.561965	0.709045	mESC
ENSMUSG00000002778	Kdelr1	1110.39	-0.281395	0.129657	-2.17031	0.0299835	0.0831933	mESC
ENSMUSG00000002781	Tmem143	318.468	-0.307614	0.199932	-1.53859	0.123904	0.246448	mESC
ENSMUSG00000002791	Pdxk-ps	8.80144	1.66871	0.9445	1.76676	0.0772681		mESC
ENSMUSG00000002797	Ggct	936.514	-0.232925	0.130564	-1.78399	0.0744247	0.168557	mESC
ENSMUSG00000002799	Jag2	395.558	0.651629	0.212083	3.07251	0.00212264	0.00952772	mESC
ENSMUSG00000002803	Btbd6	184.996	-0.158405	0.219242	-0.722509	0.469982	0.633248	mESC
ENSMUSG00000002804	Nudt14	213.325	0.198104	0.220068	0.900191	0.368018	0.537267	mESC
ENSMUSG00000002808	Epdr1	114.563	0.0802489	0.281282	0.285297	0.775417	0.866722	mESC
ENSMUSG00000002812	Flii	1122.94	-0.256944	0.149493	-1.71877	0.0856565	0.187302	mESC
ENSMUSG00000002814	Top3a	770.554	-0.364961	0.142621	-2.55895	0.0104988	0.0359153	mESC
ENSMUSG00000002820	Atg4d	804.556	-0.486928	0.144406	-3.37194	0.000746417	0.00396181	mESC
ENSMUSG00000002825	Qtrt1	957.891	-0.539254	0.1295	-4.16411	3.12563e-05	0.000255077	mESC
ENSMUSG00000002831	Plin4	6.5569	0.348953	1.04819	0.332911	0.739202		mESC
ENSMUSG00000002833	Hdgfl2	2539.78	-0.1617	0.127749	-1.26576	0.2056	0.357156	mESC
ENSMUSG00000002835	Chaf1a	2009.35	-0.441277	0.122069	-3.61498	0.000300371	0.00181962	mESC
ENSMUSG00000002844	Adprh	1510.18	-0.583404	0.132799	-4.39313	1.11728e-05	0.000102298	mESC
ENSMUSG00000002845	Tmem39a	2719.32	-0.557753	0.108173	-5.15613	2.52099e-07	3.48472e-06	mESC
ENSMUSG00000002846	Timmdc1	577.695	-0.216432	0.145651	-1.48597	0.137288	0.265612	mESC
ENSMUSG00000002847	Pla1a	247.847	-0.233118	0.197134	-1.18254	0.236993	0.395139	mESC
ENSMUSG00000002870	Mcm2	5317.43	-0.670611	0.121279	-5.52949	3.2116e-08	5.33455e-07	mESC
ENSMUSG00000002871	Tpra1	259.247	-0.196227	0.192402	-1.01988	0.307784	0.474991	mESC
ENSMUSG00000002881	Nab1	206.817	-0.244491	0.218346	-1.11974	0.262826	0.425545	mESC
ENSMUSG00000002885	Adgre5	2304.26	-0.14271	0.117068	-1.21903	0.222833	0.378068	mESC
ENSMUSG00000002897	Il17ra	246.531	-0.0383332	0.199246	-0.192391	0.847436	0.911565	mESC
ENSMUSG00000002900	Lamb1	7183.26	0.927087	0.127373	7.27855	3.37438e-13	1.21914e-11	mESC
ENSMUSG00000002908	Kcnn1	26.6962	-0.928986	0.535961	-1.73331	0.0830411	0.183169	mESC
ENSMUSG00000002910	Arrdc2	190.047	-0.564139	0.228708	-2.46663	0.0136389	0.0444726	mESC
ENSMUSG00000002930	Ppp1r17	0.162914	1.57668	4.99558	0.315615	0.752295		mESC
ENSMUSG00000002944	Cd36	6.45016	1.03965	1.06459	0.976571	0.328782		mESC
ENSMUSG00000002948	Map2k7	967.63	-0.191672	0.132139	-1.45053	0.146911	0.279295	mESC
ENSMUSG00000002949	Timm44	1157.72	-0.307072	0.124507	-2.46631	0.0136512	0.0444993	mESC
ENSMUSG00000002957	Ap2a2	3935.43	0.0694384	0.112465	0.617422	0.536956	0.688465	mESC
ENSMUSG00000002963	Pnkp	746.482	-0.145097	0.160832	-0.902164	0.36697	0.536267	mESC
ENSMUSG00000002968	Med25	1069.41	-0.198301	0.143428	-1.38258	0.166795	0.306108	mESC
ENSMUSG00000002980	Bcam	1910.5	-0.360936	0.284775	-1.26744	0.204997	0.356324	mESC
ENSMUSG00000002981	Clptm1	1302.3	-0.159486	0.135863	-1.17387	0.240446	0.398936	mESC
ENSMUSG00000002983	Relb	488.103	-0.481995	0.155227	-3.10511	0.0019021	0.00871585	mESC
ENSMUSG00000002984	Tomm40	2351.54	-0.745182	0.127171	-5.85967	4.63779e-09	8.93361e-08	mESC
ENSMUSG00000002985	Apoe	5563.07	-0.405372	0.140539	-2.8844	0.00392159	0.0158377	mESC
ENSMUSG00000002992	Apoc2	18.5286	-0.449811	0.639661	-0.703201	0.48193	0.643643	mESC
ENSMUSG00000002996	Hbp1	1322.5	-0.13585	0.120297	-1.12929	0.258775	0.4209	mESC
ENSMUSG00000002997	Prkar2b	89.6856	0.0187988	0.304597	0.0617171	0.950788	0.971157	mESC
ENSMUSG00000003031	Cdkn1b	1220.58	-0.808582	0.140782	-5.74351	9.27312e-09	1.7002e-07	mESC
ENSMUSG00000003032	Klf4	6007.16	-0.358557	0.121041	-2.96228	0.00305367	0.0128792	mESC
ENSMUSG00000003033	Ap1m1	570.527	-0.121187	0.156196	-0.775864	0.437829	0.603841	mESC
ENSMUSG00000003037	Rab8a	1705.55	-0.347556	0.11477	-3.02827	0.00245955	0.0107557	mESC
ENSMUSG00000003038	Hmgn2	2673.32	-0.555329	0.124316	-4.46707	7.92998e-06	7.5357e-05	mESC
ENSMUSG00000003039	Fam32a	1773.3	-0.246568	0.11356	-2.17126	0.0299114	0.0830036	mESC
ENSMUSG00000003051	Elf3	1743.96	-0.458999	0.1219	-3.76538	0.000166296	0.00109614	mESC
ENSMUSG00000003053	Cyp2c29	14.3531	-0.401348	0.713991	-0.56212	0.574035	0.717746	mESC
ENSMUSG00000003062	Stard3nl	882.329	0.21429	0.132885	1.61259	0.106833	0.220673	mESC
ENSMUSG00000003068	Stk11	1371.99	-0.453926	0.149875	-3.0287	0.0024561	0.0107491	mESC
ENSMUSG00000003070	Efna2	85.7509	-0.671801	0.335687	-2.00127	0.045363	0.11497	mESC
ENSMUSG00000003072	Atp5d	2051.54	-0.348668	0.134263	-2.59691	0.00940673	0.0329191	mESC
ENSMUSG00000003099	Ppp5c	1175.95	0.216164	0.135823	1.59151	0.111494	0.227892	mESC
ENSMUSG00000003119	Cdk12	4340.68	-0.0209697	0.107341	-0.195357	0.845113	0.910354	mESC
ENSMUSG00000003123	Lipe	218.174	-0.657721	0.215881	-3.04668	0.00231387	0.010233	mESC
ENSMUSG00000003131	Pafah1b2	1800.8	-0.356774	0.117186	-3.0445	0.00233064	0.010298	mESC
ENSMUSG00000003134	Tbc1d8	565.62	0.699751	0.148095	4.725	2.30112e-06	2.52723e-05	mESC
ENSMUSG00000003135	Cnot11	971.712	-0.202637	0.130669	-1.55077	0.120957	0.242057	mESC
ENSMUSG00000003153	Slc2a3	31055.2	-0.472956	0.0943405	-5.01329	5.35078e-07	6.85539e-06	mESC
ENSMUSG00000003154	Foxj2	219.781	0.134967	0.215573	0.626083	0.531261	0.684603	mESC
ENSMUSG00000003161	Sri	396.651	0.152596	0.170469	0.895152	0.370706	0.539798	mESC
ENSMUSG00000003166	Dgcr2	1238.04	-0.261652	0.124078	-2.10877	0.0349645	0.0939781	mESC
ENSMUSG00000003184	Irf3	553.882	-0.622431	0.161128	-3.86296	0.000112021	0.000782306	mESC
ENSMUSG00000003190	Bcl2l12	396.823	-0.556194	0.185497	-2.9984	0.00271401	0.0116651	mESC
ENSMUSG00000003198	Zfp959	224.58	0.0458414	0.202884	0.225948	0.821242	0.89614	mESC
ENSMUSG00000003199	Mpnd	887.452	-0.597222	0.136424	-4.37769	1.19941e-05	0.000109229	mESC
ENSMUSG00000003200	Sh3gl1	1158.91	-0.312306	0.134452	-2.32281	0.0201895	0.0607546	mESC
ENSMUSG00000003206	Ebi3	20.3994	1.81043	0.626855	2.88812	0.00387552	0.0156775	mESC
ENSMUSG00000003208	Yju2	431.485	-0.458871	0.160862	-2.85257	0.00433669	0.0172429	mESC
ENSMUSG00000003226	Ranbp2	7446.76	-0.307976	0.11078	-2.78005	0.00543498	0.0208041	mESC
ENSMUSG00000003227	Edar	3.81962	0.612248	1.40235	0.436587	0.662411		mESC
ENSMUSG00000003228	Grk5	244.717	-0.168204	0.19764	-0.851061	0.394735	0.563926	mESC
ENSMUSG00000003233	Dvl3	618.862	0.234008	0.151948	1.54006	0.123547	0.24588	mESC
ENSMUSG00000003234	Abcf3	2394.75	0.0888103	0.116083	0.765057	0.444238	0.609126	mESC
ENSMUSG00000003235	Eif2b5	6487.12	-0.527178	0.101556	-5.19099	2.09179e-07	2.94491e-06	mESC
ENSMUSG00000003269	Cyth2	1429.6	-0.242557	0.119798	-2.02472	0.0428958	0.110208	mESC
ENSMUSG00000003271	Sult2b1	88.177	-0.128733	0.319511	-0.402907	0.687017	0.803832	mESC
ENSMUSG00000003273	Car11	27.5734	0.127221	0.522156	0.243646	0.807505	0.887274	mESC
ENSMUSG00000003279	Dlgap1	52.7206	0.0272015	0.385291	0.0706	0.943716	0.967687	mESC
ENSMUSG00000003282	Plag1	419.764	-0.400105	0.164239	-2.43612	0.0148456	0.0475711	mESC
ENSMUSG00000003283	Hck	79.8894	-1.48336	0.325101	-4.56277	5.04824e-06	5.07006e-05	mESC
ENSMUSG00000003299	Mrpl4	858.218	-0.508629	0.142747	-3.56314	0.000366439	0.00215653	mESC
ENSMUSG00000003308	Keap1	1033.56	-0.483189	0.134721	-3.5866	0.000335017	0.00199501	mESC
ENSMUSG00000003309	Ap1m2	146.065	0.87358	0.249574	3.50028	0.000464772	0.00264702	mESC
ENSMUSG00000003316	Glg1	2748.39	-0.248075	0.106387	-2.33183	0.0197099	0.059586	mESC
ENSMUSG00000003341	Atp8b3	44.5737	-0.0503518	0.412829	-0.121968	0.902925	0.94411	mESC
ENSMUSG00000003344	Btbd2	694.027	-0.452363	0.188617	-2.39831	0.0164708	0.0516909	mESC
ENSMUSG00000003345	Csnk1g2	1218.15	-0.639747	0.295673	-2.16369	0.0304878	0.0843065	mESC
ENSMUSG00000003346	Abhd17a	309.687	-0.841095	0.241439	-3.48367	0.000494584	0.00278448	mESC
ENSMUSG00000003348	Mob3a	351.776	0.0720738	0.171574	0.420073	0.674432	0.794116	mESC
ENSMUSG00000003352	Cacnb3	257.493	0.231704	0.192187	1.20562	0.227964	0.384086	mESC
ENSMUSG00000003354	Ccdc65	14.9681	-0.330807	0.737767	-0.44839	0.653872	0.779259	mESC
ENSMUSG00000003355	Fkbp11	315.067	-0.313158	0.187236	-1.67253	0.0944205	0.20156	mESC
ENSMUSG00000003360	Ddx23	2912.97	-0.240309	0.111693	-2.15151	0.031436	0.0863388	mESC
ENSMUSG00000003363	Pld3	1107.73	0.212568	0.161906	1.31291	0.189214	0.336033	mESC
ENSMUSG00000003378	Grik5	69.4762	-0.0999501	0.349409	-0.286054	0.774836	0.866505	mESC
ENSMUSG00000003379	Cd79a	22.5308	0.299269	0.591711	0.505768	0.61302	0.747317	mESC
ENSMUSG00000003380	Rabac1	383.68	-0.510106	0.197127	-2.5877	0.00966187	0.033583	mESC
ENSMUSG00000003382	Etv3	1240.92	0.142652	0.120637	1.18249	0.237011	0.395139	mESC
ENSMUSG00000003402	Prkcsh	3144.09	-0.112717	0.117661	-0.957979	0.338073	0.50772	mESC
ENSMUSG00000003410	Elavl3	148.362	-1.05647	0.243854	-4.33241	1.47487e-05	0.000131493	mESC
ENSMUSG00000003411	Rab3b	167.535	-0.484659	0.229305	-2.1136	0.0345493	0.0930774	mESC
ENSMUSG00000003418	St8sia6	255.217	-0.318272	0.196823	-1.61705	0.105868	0.219073	mESC
ENSMUSG00000003420	Fcgrt	869.564	-1.05732	0.143028	-7.39241	1.4419e-13	5.38579e-12	mESC
ENSMUSG00000003421	Nosip	974.577	-0.476484	0.151729	-3.14036	0.00168741	0.00789686	mESC
ENSMUSG00000003423	Pih1d1	611.124	-0.582348	0.153459	-3.79482	0.000147753	0.000992588	mESC
ENSMUSG00000003429	Rps11	21936.8	-0.438323	0.119891	-3.656	0.00025618	0.00158719	mESC
ENSMUSG00000003435	Supt5	5043.09	-0.262574	0.106791	-2.45876	0.0139417	0.0452459	mESC
ENSMUSG00000003436	Dll3	16.1883	0.168688	0.751715	0.224405	0.822442	0.896829	mESC
ENSMUSG00000003437	Paf1	1100.59	-0.416008	0.126885	-3.27862	0.00104315	0.00527069	mESC
ENSMUSG00000003438	Timm50	547.121	-0.765568	0.16733	-4.5752	4.75756e-06	4.82644e-05	mESC
ENSMUSG00000003444	Med29	391.261	-0.40865	0.174129	-2.34682	0.0189345	0.0577958	mESC
ENSMUSG00000003452	Bicd1	657.089	-0.263744	0.146883	-1.7956	0.072558	0.165245	mESC
ENSMUSG00000003458	Ncstn	1647.66	0.183404	0.122908	1.4922	0.135646	0.263126	mESC
ENSMUSG00000003464	Pex19	1929.01	-0.304788	0.112198	-2.71651	0.00659733	0.024452	mESC
ENSMUSG00000003469	Phyhip	70.3306	0.496749	0.35623	1.39446	0.163179	0.30121	mESC
ENSMUSG00000003476	Crhr2	181.221	1.45595	0.226242	6.43537	1.23174e-10	3.07587e-09	mESC
ENSMUSG00000003477	Inmt	0.799056	0.667067	3.30828	0.201636	0.840202		mESC
ENSMUSG00000003484	Cyp4f18	10.928	0.401306	0.830567	0.483171	0.628974		mESC
ENSMUSG00000003500	Impdh1	956.978	-0.190344	0.15691	-1.21307	0.225101	0.380775	mESC
ENSMUSG00000003505	Psg18	0.589563	-3.26321	4.1119	-0.793602	0.427427		mESC
ENSMUSG00000003518	Dusp3	539.488	1.1949	0.152262	7.84767	4.23844e-15	1.96562e-13	mESC
ENSMUSG00000003526	Prodh	480.078	-0.454164	0.155405	-2.92246	0.0034728	0.0143267	mESC
ENSMUSG00000003527	Ess2	448.208	-0.265092	0.160801	-1.64857	0.0992355	0.208909	mESC
ENSMUSG00000003528	Slc25a1	1069.51	-0.746845	0.15164	-4.92513	8.43045e-07	1.02629e-05	mESC
ENSMUSG00000003531	Dgcr6	289.396	-0.288891	0.188138	-1.53553	0.124654	0.247584	mESC
ENSMUSG00000003534	Ddr1	315.195	0.630902	0.201506	3.13093	0.00174252	0.00810996	mESC
ENSMUSG00000003541	Ier3	83.2962	0.312512	0.319018	0.979608	0.32728	0.496168	mESC
ENSMUSG00000003545	Fosb	15.568	-0.0331365	0.685616	-0.048331	0.961452	0.977977	mESC
ENSMUSG00000003546	Klc4	322.797	-0.191584	0.179933	-1.06475	0.286988	0.452261	mESC
ENSMUSG00000003549	Ercc1	598.516	-0.435381	0.152071	-2.86301	0.00419637	0.0167695	mESC
ENSMUSG00000003555	Cyp17a1	1.24899	-0.628088	2.4924	-0.252002	0.80104		mESC
ENSMUSG00000003559	As3mt	292.633	-0.147821	0.187032	-0.790352	0.429322	0.595933	mESC
ENSMUSG00000003573	Homer3	633.795	-0.0276902	0.151195	-0.183142	0.854687	0.915751	mESC
ENSMUSG00000003575	Crtc1	212.729	0.220143	0.210725	1.04469	0.296166	0.461779	mESC
ENSMUSG00000003581	Rnf215	197.935	0.109753	0.214397	0.511915	0.608711	0.744475	mESC
ENSMUSG00000003585	Sec14l2	204.447	0.149282	0.227139	0.657228	0.511034	0.66744	mESC
ENSMUSG00000003604	Aven	471.019	-0.593217	0.157066	-3.77687	0.000158812	0.00105374	mESC
ENSMUSG00000003617	Cp	5.56698	0.546115	1.16963	0.466911	0.640563		mESC
ENSMUSG00000003623	Crot	788.1	-0.186826	0.134016	-1.39406	0.163299	0.301381	mESC
ENSMUSG00000003644	Rps6ka1	2366.87	-0.0338208	0.132501	-0.25525	0.79853	0.881543	mESC
ENSMUSG00000003657	Calb2	62.383	-0.783528	0.356651	-2.19691	0.0280272	0.0790368	mESC
ENSMUSG00000003660	Snrnp200	8637.58	0.0661705	0.101141	0.654242	0.512956	0.669	mESC
ENSMUSG00000003662	Ciao1	998.057	-0.17953	0.126056	-1.4242	0.154388	0.289536	mESC
ENSMUSG00000003665	Has1	2.21282	0.136167	1.77218	0.0768355	0.938754		mESC
ENSMUSG00000003680	Taf6l	447.624	-0.261275	0.161501	-1.61779	0.105709	0.218933	mESC
ENSMUSG00000003721	Insig2	288.961	0.0914564	0.199405	0.458647	0.646487	0.772921	mESC
ENSMUSG00000003731	Kpna6	3829.75	-0.248632	0.104193	-2.38626	0.0170207	0.0531093	mESC
ENSMUSG00000003746	Man1a	215.484	0.277061	0.208303	1.33008	0.18349	0.328219	mESC
ENSMUSG00000003752	Itpkc	414.594	-0.620758	0.166522	-3.72779	0.000193163	0.00124681	mESC
ENSMUSG00000003762	Coq8b	223.974	-0.537087	0.212985	-2.52171	0.0116785	0.0391501	mESC
ENSMUSG00000003778	Brd8	6158.57	-0.222745	0.107908	-2.06422	0.0389971	0.102191	mESC
ENSMUSG00000003779	Kif20a	5973.05	-0.762736	0.104082	-7.32821	2.33241e-13	8.56705e-12	mESC
ENSMUSG00000003808	Farsa	1372.69	-0.485899	0.122453	-3.96806	7.24596e-05	0.00053694	mESC
ENSMUSG00000003809	Gcdh	1546.72	-0.296324	0.11977	-2.47411	0.0133568	0.0437919	mESC
ENSMUSG00000003810	Mast2	1334.27	-0.298101	0.132963	-2.24198	0.0249628	0.0720421	mESC
ENSMUSG00000003812	Dnase2a	1928.84	-0.381155	0.112545	-3.38668	0.000707445	0.00378407	mESC
ENSMUSG00000003813	Rad23a	1376.46	-0.154657	0.120419	-1.28432	0.199029	0.348531	mESC
ENSMUSG00000003814	Calr	23482.7	-0.323328	0.0977296	-3.30839	0.000938339	0.00482502	mESC
ENSMUSG00000003824	Syce2	359.151	-1.43512	0.17453	-8.22274	1.98903e-16	1.05043e-14	mESC
ENSMUSG00000003847	Nfat5	1372.31	-0.185851	0.128255	-1.44907	0.147318	0.279865	mESC
ENSMUSG00000003848	Nob1	1257.06	-0.278338	0.133276	-2.08843	0.0367594	0.0977313	mESC
ENSMUSG00000003849	Nqo1	2429.81	0.468813	0.124908	3.75327	0.000174539	0.00114297	mESC
ENSMUSG00000003863	Ppfia3	316.731	-0.256057	0.19659	-1.3025	0.192747	0.340909	mESC
ENSMUSG00000003865	Gys1	1448.03	-0.664417	0.130164	-5.10445	3.31756e-07	4.47646e-06	mESC
ENSMUSG00000003868	Ruvbl2	2380.57	-0.441247	0.136235	-3.23886	0.00120008	0.0059599	mESC
ENSMUSG00000003872	Lin7b	30.5654	-1.14674	0.508916	-2.25331	0.0242397	0.0704161	mESC
ENSMUSG00000003873	Bax	3285.39	-0.188795	0.108453	-1.74079	0.0817203	0.180977	mESC
ENSMUSG00000003882	Il7r	0.147391	-1.28691	4.99561	-0.257608	0.796709		mESC
ENSMUSG00000003923	Tfam	1214.8	-0.377541	0.121264	-3.11337	0.00184963	0.00851168	mESC
ENSMUSG00000003929	Zfp81	632.223	-0.42595	0.147265	-2.89241	0.00382298	0.0154991	mESC
ENSMUSG00000003934	Efnb3	153.436	-0.746322	0.250206	-2.98283	0.00285594	0.0121676	mESC
ENSMUSG00000003948	Mmd	74.0519	-0.192093	0.327941	-0.585753	0.558041	0.705865	mESC
ENSMUSG00000003949	Hlf	19.8664	-0.013315	0.611467	-0.0217755	0.982627	0.990072	mESC
ENSMUSG00000003955	Fam162a	390.216	-0.46919	0.169936	-2.76098	0.00576285	0.0218395	mESC
ENSMUSG00000003970	Rpl8	38344.5	-0.63665	0.125039	-5.09159	3.55071e-07	4.74754e-06	mESC
ENSMUSG00000003974	Grm3	2.42418	0.306817	1.89947	0.161527	0.871678		mESC
ENSMUSG00000003992	Ssbp2	230.731	0.273923	0.203854	1.34372	0.179039	0.322188	mESC
ENSMUSG00000004018	Fancl	444.756	-0.519415	0.162032	-3.20564	0.00134763	0.00657872	mESC
ENSMUSG00000004031	Brinp2	30.0956	0.47566	0.511484	0.929961	0.352391	0.522574	mESC
ENSMUSG00000004032	Gstm5	61.9993	0.273313	0.356239	0.767218	0.442952	0.60836	mESC
ENSMUSG00000004035	Gstm7	16.2787	-0.0267622	0.694345	-0.038543	0.969255	0.982067	mESC
ENSMUSG00000004038	Gstm3	31.3554	-0.182047	0.493308	-0.369032	0.712104	0.822031	mESC
ENSMUSG00000004040	Stat3	2326.8	-0.236131	0.110438	-2.13813	0.0325059	0.0885777	mESC
ENSMUSG00000004043	Stat5a	276.485	0.170277	0.187486	0.90821	0.363767	0.533318	mESC
ENSMUSG00000004044	Cavin1	411.488	-0.232816	0.163396	-1.42486	0.154198	0.289276	mESC
ENSMUSG00000004054	Map3k11	419.555	-0.306221	0.198291	-1.5443	0.122515	0.244291	mESC
ENSMUSG00000004056	Akt2	1216.97	-0.274757	0.127807	-2.14977	0.0315731	0.0866132	mESC
ENSMUSG00000004069	Dnaja3	1856.15	0.0954904	0.113703	0.839827	0.401006	0.569933	mESC
ENSMUSG00000004070	Hmox2	678.368	-0.276071	0.146026	-1.89056	0.0586832	0.140655	mESC
ENSMUSG00000004071	Cdip1	1294.79	-0.0682264	0.12437	-0.548575	0.583297	0.725179	mESC
ENSMUSG00000004085	Map3k20	2062.11	0.805083	0.112368	7.16467	7.79734e-13	2.72352e-11	mESC
ENSMUSG00000004096	Cwc15	1588.68	-0.0807181	0.133954	-0.602579	0.546789	0.696915	mESC
ENSMUSG00000004098	Col5a3	185.403	0.0627375	0.249328	0.251626	0.80133	0.883138	mESC
ENSMUSG00000004099	Dnmt1	5274.13	-0.404517	0.122359	-3.30599	0.000946405	0.00485858	mESC
ENSMUSG00000004100	Ppan	1771.09	-0.521806	0.145074	-3.59682	0.000322125	0.00192761	mESC
ENSMUSG00000004105	Angptl2	63.7246	0.917425	0.353617	2.59441	0.00947547	0.0330915	mESC
ENSMUSG00000004110	Cacna1e	28.8446	1.49671	0.533243	2.80682	0.00500337	0.0194214	mESC
ENSMUSG00000004113	Cacna1b	57.7501	0.769816	0.371156	2.0741	0.0380697	0.100405	mESC
ENSMUSG00000004127	Trmt10a	604.243	-0.14746	0.143768	-1.02568	0.305043	0.471986	mESC
ENSMUSG00000004151	Etv1	381.658	-1.09565	0.169092	-6.47961	9.19624e-11	2.35507e-09	mESC
ENSMUSG00000004187	Kifc2	92.0552	-0.344466	0.302722	-1.1379	0.255164	0.416624	mESC
ENSMUSG00000004207	Psap	9286.52	0.396547	0.1119	3.54377	0.000394454	0.00230061	mESC
ENSMUSG00000004221	Ikbkg	1412.93	-0.0367705	0.122986	-0.29898	0.764955	0.859883	mESC
ENSMUSG00000004231	Pax2	5.47858	0.833198	1.14552	0.727354	0.467009		mESC
ENSMUSG00000004233	Wars2	174.586	0.0757317	0.22813	0.331967	0.739914	0.842652	mESC
ENSMUSG00000004263	Atn1	142.982	0.130682	0.251338	0.519946	0.603101	0.740377	mESC
ENSMUSG00000004264	Phb2	6705.33	-0.0345766	0.117292	-0.294791	0.768154	0.862074	mESC
ENSMUSG00000004266	Ptpn6	442.609	-0.239834	0.173878	-1.37933	0.167794	0.307505	mESC
ENSMUSG00000004267	Eno2	114.714	0.103595	0.270356	0.383179	0.701587	0.814019	mESC
ENSMUSG00000004268	Emg1	3488.92	-0.696655	0.106827	-6.52137	6.96687e-11	1.81575e-09	mESC
ENSMUSG00000004270	Lpcat3	1180.96	0.025932	0.13669	0.189714	0.849533	0.912665	mESC
ENSMUSG00000004285	Atp6v1f	1272.79	-0.358352	0.128992	-2.77809	0.00546798	0.0208942	mESC
ENSMUSG00000004296	Il12b	1.42836	0.448297	2.1951	0.204226	0.838177		mESC
ENSMUSG00000004317	Clcn5	2430.61	0.57975	0.107778	5.37912	7.48523e-08	1.15147e-06	mESC
ENSMUSG00000004319	Clcn3	3068	-0.348283	0.107781	-3.23138	0.00123196	0.00608274	mESC
ENSMUSG00000004328	Hif3a	29.4069	0.0712038	0.506567	0.140561	0.888216	0.935978	mESC
ENSMUSG00000004341	Gpx6	16.861	1.87711	0.711491	2.63827	0.00833293	0.0298038	mESC
ENSMUSG00000004344	Gpx5	1.25674	0.879125	2.74631	0.320111	0.748884		mESC
ENSMUSG00000004347	Pde1c	34.2289	0.222299	0.489137	0.454471	0.64949	0.775583	mESC
ENSMUSG00000004356	Utp20	7103.75	0.226975	0.100017	2.26936	0.0232463	0.068158	mESC
ENSMUSG00000004359	Spic	601.884	-0.657828	0.146066	-4.50362	6.6805e-06	6.48228e-05	mESC
ENSMUSG00000004360	9330159F19Rik	7.58367	-0.324868	0.996633	-0.325966	0.74445		mESC
ENSMUSG00000004364	Cul3	2677.63	-0.092958	0.107528	-0.864503	0.387312	0.556744	mESC
ENSMUSG00000004371	Il11	12.4097	0.0803628	0.774815	0.103719	0.917393	0.952829	mESC
ENSMUSG00000004383	Large1	683.689	0.0545093	0.140072	0.389152	0.697164	0.811104	mESC
ENSMUSG00000004393	Ddx56	3376.89	-0.0989013	0.110105	-0.898245	0.369055	0.538207	mESC
ENSMUSG00000004394	Tmed4	1174.81	-0.174171	0.121897	-1.42884	0.15305	0.287794	mESC
ENSMUSG00000004415	Col26a1	82.521	-0.719484	0.322105	-2.2337	0.0255031	0.073238	mESC
ENSMUSG00000004446	Bid	577.782	-0.655433	0.153399	-4.27272	1.93102e-05	0.000166766	mESC
ENSMUSG00000004451	Ralb	1728.82	-0.407965	0.123465	-3.30431	0.000952093	0.00487984	mESC
ENSMUSG00000004455	Ppp1cc	6666.5	-0.422372	0.0988917	-4.27106	1.94548e-05	0.00016776	mESC
ENSMUSG00000004460	Dnajb11	2261.66	-0.00507663	0.119659	-0.042426	0.966159	0.980416	mESC
ENSMUSG00000004462	Tbccd1	510.226	-0.324648	0.157325	-2.06355	0.0390606	0.102297	mESC
ENSMUSG00000004473	Clec11a	220.176	0.814275	0.210964	3.85979	0.000113485	0.00079003	mESC
ENSMUSG00000004500	Zfp324	237.615	-0.14334	0.198631	-0.72164	0.470516	0.633756	mESC
ENSMUSG00000004508	Gab2	101.476	0.696421	0.287173	2.42509	0.0153045	0.0487303	mESC
ENSMUSG00000004530	Coro1c	2829.52	-0.176715	0.112155	-1.57564	0.115109	0.233294	mESC
ENSMUSG00000004535	Tax1bp1	3558.41	-0.129558	0.104356	-1.24151	0.214419	0.367766	mESC
ENSMUSG00000004540	Psg17	2.70343	-0.0283626	1.59538	-0.017778	0.985816		mESC
ENSMUSG00000004542	Psg19	0.792219	0.748583	3.05573	0.244977	0.806475		mESC
ENSMUSG00000004552	Ctse	0.147391	-1.28691	4.99561	-0.257608	0.796709		mESC
ENSMUSG00000004558	Ndrg2	162.282	-1.15614	0.235712	-4.90489	9.34812e-07	1.12274e-05	mESC
ENSMUSG00000004561	Mettl17	500.321	-0.392867	0.161214	-2.43692	0.0148128	0.0474798	mESC
ENSMUSG00000004562	Arhgef40	738.487	0.0117272	0.138268	0.0848147	0.932409	0.961459	mESC
ENSMUSG00000004565	Pnpla6	1269.09	-0.124292	0.132727	-0.936446	0.349044	0.519039	mESC
ENSMUSG00000004567	Mcoln1	709.09	0.156311	0.140507	1.11247	0.265934	0.429036	mESC
ENSMUSG00000004568	Arhgef18	3081.04	-0.253745	0.113379	-2.23802	0.0252199	0.0726113	mESC
ENSMUSG00000004591	Pkn2	3118.53	-0.514811	0.106028	-4.85542	1.20133e-06	1.40388e-05	mESC
ENSMUSG00000004609	Cd33	1.71538	-0.115664	2.06681	-0.0559626	0.955372		mESC
ENSMUSG00000004610	Etfb	907.01	-0.335884	0.138337	-2.42802	0.0151817	0.0484308	mESC
ENSMUSG00000004612	Nkg7	4.12797	-1.09887	1.50862	-0.72839	0.466375		mESC
ENSMUSG00000004626	Stxbp2	997.903	0.0104761	0.130712	0.0801468	0.93612	0.963502	mESC
ENSMUSG00000004630	Pcp2	9.69755	-0.279171	0.889235	-0.313946	0.753562		mESC
ENSMUSG00000004631	Sgce	73.5501	0.588065	0.342573	1.71661	0.0860499	0.187981	mESC
ENSMUSG00000004633	Chn2	230.63	0.103519	0.201185	0.514548	0.606869	0.743145	mESC
ENSMUSG00000004637	Wwox	253.209	0.186538	0.197464	0.944668	0.344828	0.514608	mESC
ENSMUSG00000004642	Slbp	2294.02	-0.623776	0.112856	-5.52719	3.254e-08	5.38875e-07	mESC
ENSMUSG00000004654	Ghrhr	2.01885	-0.515272	1.91786	-0.268671	0.788183		mESC
ENSMUSG00000004655	Aqp1	11.8086	0.13836	0.792619	0.17456	0.861425	0.919756	mESC
ENSMUSG00000004661	Arid3b	1021.6	-0.127548	0.133434	-0.955888	0.339129	0.508757	mESC
ENSMUSG00000004665	Cnn2	325.683	0.248287	0.19906	1.2473	0.212288	0.365353	mESC
ENSMUSG00000004667	Polr2e	2856.82	-0.848892	0.130338	-6.51301	7.36605e-11	1.91752e-09	mESC
ENSMUSG00000004668	Abca13	112.923	0.0247217	0.27153	0.091046	0.927456	0.958726	mESC
ENSMUSG00000004677	Myo9b	2001.02	0.0361421	0.133982	0.269753	0.78735	0.874118	mESC
ENSMUSG00000004698	Hdac9	186.496	0.954637	0.22218	4.29668	1.73374e-05	0.000151935	mESC
ENSMUSG00000004707	Ly9	1.11122	-0.260498	2.43593	-0.10694	0.914837		mESC
ENSMUSG00000004709	Cd244a	16.1061	0.407575	0.683433	0.596365	0.550932	0.700283	mESC
ENSMUSG00000004730	Adgre1	0.605087	-1.41701	3.78633	-0.374245	0.708222		mESC
ENSMUSG00000004748	Mtfp1	121.777	-0.4049	0.268029	-1.51066	0.130876	0.256329	mESC
ENSMUSG00000004768	Rab23	683.245	0.600919	0.145301	4.13567	3.53913e-05	0.000285549	mESC
ENSMUSG00000004771	Rab11a	1035.23	-0.135241	0.129146	-1.0472	0.295007	0.460557	mESC
ENSMUSG00000004788	Eif2b2	582.518	-0.235946	0.157149	-1.50142	0.133247	0.259623	mESC
ENSMUSG00000004789	Dlst	2025.96	-0.17304	0.115856	-1.49358	0.135285	0.262587	mESC
ENSMUSG00000004791	Pgf	32.5638	1.39612	0.507071	2.7533	0.00589973	0.0222779	mESC
ENSMUSG00000004798	Ulk2	186.28	-0.0717973	0.226718	-0.316681	0.751486	0.849892	mESC
ENSMUSG00000004815	Dgkq	827.291	-0.0622904	0.135089	-0.461107	0.644722	0.771477	mESC
ENSMUSG00000004821	Tmed11	0.302547	-2.29806	4.89227	-0.469733	0.638546		mESC
ENSMUSG00000004837	Grap	5.87138	0.378864	1.1232	0.337308	0.735885		mESC
ENSMUSG00000004842	Pou1f1	1.9587	2.48307	2.12432	1.16888	0.242454		mESC
ENSMUSG00000004843	Chmp2b	467.053	-0.0126417	0.157343	-0.080345	0.935963	0.963502	mESC
ENSMUSG00000004846	Plod3	844.659	0.237564	0.151576	1.56729	0.117046	0.236178	mESC
ENSMUSG00000004849	Ap1s1	818.74	-0.396387	0.149636	-2.649	0.00807301	0.0290058	mESC
ENSMUSG00000004864	Mapk13	92.2407	0.021632	0.302366	0.0715424	0.942966	0.967309	mESC
ENSMUSG00000004865	Srpk1	6352.43	-0.617486	0.0990129	-6.23642	4.47706e-10	1.03164e-08	mESC
ENSMUSG00000004872	Pax3	12.2828	0.331975	0.769159	0.431608	0.666026	0.788297	mESC
ENSMUSG00000004880	Lbr	4660.74	-0.815953	0.10231	-7.97529	1.52027e-15	7.35962e-14	mESC
ENSMUSG00000004885	Crabp2	59.0459	-0.107171	0.366859	-0.292132	0.770186	0.863258	mESC
ENSMUSG00000004891	Nes	1050.07	0.47513	0.125328	3.7911	0.000149984	0.00100543	mESC
ENSMUSG00000004892	Bcan	69.1088	0.119779	0.338157	0.354211	0.723181	0.829741	mESC
ENSMUSG00000004894	Hapln2	3.21639	0.717573	1.48589	0.482926	0.629148		mESC
ENSMUSG00000004895	Prcc	871.08	-0.339438	0.164968	-2.05759	0.0396291	0.103418	mESC
ENSMUSG00000004896	Rrnad1	827.205	-0.0507842	0.132199	-0.384149	0.700868	0.81357	mESC
ENSMUSG00000004897	Hdgf	7168.87	-0.386057	0.105385	-3.66328	0.000249001	0.0015488	mESC
ENSMUSG00000004902	Slc25a18	11.353	-0.181479	0.810002	-0.224048	0.82272	0.897023	mESC
ENSMUSG00000004929	Thop1	1030.57	-0.705367	0.155463	-4.5372	5.70069e-06	5.65331e-05	mESC
ENSMUSG00000004931	Apba3	628.191	-0.485372	0.185506	-2.61648	0.00888426	0.0314159	mESC
ENSMUSG00000004933	Matk	33.8313	-0.166335	0.506573	-0.328353	0.742645	0.843938	mESC
ENSMUSG00000004934	Pias4	680.015	-0.609694	0.159319	-3.82689	0.000129775	0.000888304	mESC
ENSMUSG00000004936	Map2k1	1937.31	-0.405561	0.113295	-3.57969	0.000344	0.00204189	mESC
ENSMUSG00000004937	Sgta	1287.95	-0.147994	0.137721	-1.0746	0.282556	0.447647	mESC
ENSMUSG00000004939	Nmrk2	0.939609	0.165428	2.83864	0.058277	0.953528		mESC
ENSMUSG00000004945	Tmem242	667.808	-0.3745	0.140307	-2.66915	0.00760445	0.0275827	mESC
ENSMUSG00000004947	Dtx2	434.936	-0.635914	0.193596	-3.28476	0.00102071	0.00517516	mESC
ENSMUSG00000004948	Zp3	178.233	-0.148798	0.222514	-0.668716	0.503677	0.66222	mESC
ENSMUSG00000004951	Hspb1	3255.74	-0.221215	0.111901	-1.97687	0.0480558	0.120085	mESC
ENSMUSG00000004952	Rasa4	888.891	0.224536	0.147843	1.51874	0.128828	0.253511	mESC
ENSMUSG00000004961	Syt5	7.39755	0.646201	0.991608	0.65167	0.514614		mESC
ENSMUSG00000004980	Hnrnpa2b1	25405.5	-0.130612	0.0952641	-1.37105	0.170359	0.31085	mESC
ENSMUSG00000004988	Fxyd4	193.809	-0.0126444	0.231189	-0.0546928	0.956383	0.974659	mESC
ENSMUSG00000004994	Ccdc130	159.298	-0.0855152	0.249661	-0.342526	0.731955	0.836657	mESC
ENSMUSG00000004996	Mri1	740.033	0.141131	0.137977	1.02286	0.306373	0.473379	mESC
ENSMUSG00000005034	Prkacb	1062.97	-0.241398	0.130175	-1.85442	0.0636794	0.149553	mESC
ENSMUSG00000005043	Sgsh	111.423	0.232556	0.287658	0.808445	0.418835	0.586039	mESC
ENSMUSG00000005045	Chd5	261.244	0.275699	0.213336	1.29232	0.196246	0.345272	mESC
ENSMUSG00000005054	Cstb	3122.82	-0.400506	0.129692	-3.08812	0.00201427	0.00913225	mESC
ENSMUSG00000005057	Sh2b2	33.0368	-0.440409	0.480168	-0.917197	0.359039	0.528986	mESC
ENSMUSG00000005069	Pex5	874.963	-0.284785	0.140693	-2.02416	0.0429539	0.110334	mESC
ENSMUSG00000005078	Jkamp	696.58	-0.311782	0.138708	-2.24776	0.0245915	0.0711841	mESC
ENSMUSG00000005087	Cd44	78.872	0.883554	0.323567	2.73067	0.00632059	0.0236073	mESC
ENSMUSG00000005089	Slc1a2	7.54586	0.708987	0.98061	0.723006	0.469676		mESC
ENSMUSG00000005102	Eif2ak4	733.581	-0.378509	0.141276	-2.67922	0.00737948	0.0269037	mESC
ENSMUSG00000005103	Wdr1	3686.37	-0.155922	0.103787	-1.50232	0.133014	0.259414	mESC
ENSMUSG00000005107	Slc2a9	71.9205	1.52171	0.345363	4.40611	1.05242e-05	9.70835e-05	mESC
ENSMUSG00000005124	Ccn4	14.2657	0.567631	0.716579	0.79214	0.428279	0.595019	mESC
ENSMUSG00000005125	Ndrg1	291.089	0.133936	0.201456	0.664838	0.506154	0.66388	mESC
ENSMUSG00000005131	4930550C14Rik	19.2757	1.23722	0.627917	1.97036	0.048797	0.121662	mESC
ENSMUSG00000005142	Man2b1	2515.46	1.06886	0.112417	9.50801	1.94351e-21	1.6759e-19	mESC
ENSMUSG00000005148	Klf5	2566.17	-0.39152	0.116256	-3.36775	0.000757841	0.00401665	mESC
ENSMUSG00000005150	Wdr83	448.567	-0.0652762	0.158827	-0.410989	0.681081	0.799174	mESC
ENSMUSG00000005161	Prdx2	4586.94	-0.597021	0.103938	-5.744	9.24635e-09	1.6967e-07	mESC
ENSMUSG00000005198	Polr2a	5262.38	0.66935	0.101149	6.61747	3.65395e-11	9.98279e-10	mESC
ENSMUSG00000005202	Shbg	0.47322	1.12252	4.17666	0.26876	0.788114		mESC
ENSMUSG00000005204	Senp3	5730.48	-0.682502	0.114411	-5.96535	2.44109e-09	4.92274e-08	mESC
ENSMUSG00000005220	Corin	6.66268	0.274148	1.0546	0.259954	0.794899		mESC
ENSMUSG00000005225	Plekha8	1347.72	-0.324089	0.121242	-2.67307	0.00751605	0.0273114	mESC
ENSMUSG00000005232	G6pc2	1.42744	-0.241275	2.60934	-0.0924658	0.926328		mESC
ENSMUSG00000005233	Spc25	1444.52	-0.368138	0.117282	-3.13892	0.0016957	0.00792728	mESC
ENSMUSG00000005237	Dnah2	129.07	0.434534	0.254988	1.70414	0.0883559	0.191917	mESC
ENSMUSG00000005251	Ripk4	382.627	0.621813	0.168727	3.68531	0.000228421	0.00144153	mESC
ENSMUSG00000005262	Ufd1	2030.54	-0.14557	0.110651	-1.31557	0.188318	0.334938	mESC
ENSMUSG00000005267	Zfp287	79.5644	0.554897	0.317129	1.74975	0.0801606	0.1784	mESC
ENSMUSG00000005268	Prlr	14.2228	0.318976	0.733137	0.435083	0.663502	0.786237	mESC
ENSMUSG00000005299	Letm1	765.389	0.0218863	0.136601	0.16022	0.872707	0.92595	mESC
ENSMUSG00000005312	Ubqln1	3340.31	-0.237327	0.105275	-2.25437	0.0241731	0.0702679	mESC
ENSMUSG00000005320	Fgfr4	89.2358	0.765058	0.310623	2.46298	0.0137789	0.0448033	mESC
ENSMUSG00000005338	Cadm3	4.57397	-0.157725	1.24671	-0.126513	0.899326		mESC
ENSMUSG00000005354	Txn2	783.644	0.0985353	0.183171	0.537941	0.590618	0.730824	mESC
ENSMUSG00000005355	Casp14	101.391	2.32652	0.322304	7.21841	5.26006e-13	1.87586e-11	mESC
ENSMUSG00000005357	Slc1a6	13.2021	-0.26601	0.763839	-0.348255	0.727649	0.833352	mESC
ENSMUSG00000005360	Slc1a3	267.95	0.207822	0.189511	1.09662	0.272806	0.436675	mESC
ENSMUSG00000005362	Crbn	865.272	-0.183633	0.136952	-1.34086	0.179967	0.323331	mESC
ENSMUSG00000005364	Il5ra	0.74472	-3.59952	3.42582	-1.0507	0.293395		mESC
ENSMUSG00000005370	Msh6	28251.9	-0.358948	0.104189	-3.44517	0.000570701	0.00315113	mESC
ENSMUSG00000005371	Fbxo11	1074.07	-0.211307	0.125174	-1.68811	0.091391	0.196767	mESC
ENSMUSG00000005373	Mlxipl	409.96	0.537454	0.170465	3.15287	0.00161674	0.00763084	mESC
ENSMUSG00000005374	Tbl2	1283.65	-0.346147	0.121285	-2.85399	0.00431737	0.0171722	mESC
ENSMUSG00000005378	Bud23	1724.87	-0.495214	0.122128	-4.05488	5.01591e-05	0.000386622	mESC
ENSMUSG00000005397	Nid1	7025.95	-0.270455	0.124082	-2.17965	0.0292837	0.0816415	mESC
ENSMUSG00000005410	Mcm5	8337.49	-0.637302	0.104749	-6.08411	1.17143e-09	2.51306e-08	mESC
ENSMUSG00000005413	Hmox1	1153.46	0.094565	0.141357	0.668978	0.50351	0.662079	mESC
ENSMUSG00000005417	Mprip	2527.14	0.0210862	0.121319	0.173807	0.862017	0.920001	mESC
ENSMUSG00000005442	Cic	1910.57	-0.3356	0.155323	-2.16066	0.0307214	0.0847614	mESC
ENSMUSG00000005447	Pafah1b3	392.404	-0.992579	0.182611	-5.43547	5.4651e-08	8.62346e-07	mESC
ENSMUSG00000005465	Il27ra	24.9983	-0.0447099	0.558759	-0.0800164	0.936224	0.963502	mESC
ENSMUSG00000005469	Prkaca	1365.63	-0.165447	0.12002	-1.3785	0.16805	0.307886	mESC
ENSMUSG00000005470	Asf1b	509.797	-0.371057	0.151732	-2.44547	0.0144662	0.0465782	mESC
ENSMUSG00000005474	Myl10	2.38257	0.301019	1.79331	0.167856	0.866697		mESC
ENSMUSG00000005481	Ddx39	5231.32	0.336799	0.100577	3.34865	0.000812049	0.00426606	mESC
ENSMUSG00000005483	Dnajb1	1165.04	-0.107174	0.125126	-0.856525	0.391707	0.561053	mESC
ENSMUSG00000005493	Msh4	134.503	0.242556	0.251591	0.964088	0.335002	0.504374	mESC
ENSMUSG00000005501	Usp40	654.43	0.122019	0.142639	0.855439	0.392308	0.561598	mESC
ENSMUSG00000005503	Evx1	18.891	-0.432351	0.633798	-0.682159	0.495138	0.654698	mESC
ENSMUSG00000005505	Kbtbd4	440.789	-0.257509	0.159876	-1.61068	0.10725	0.221286	mESC
ENSMUSG00000005506	Celf1	9178.35	-0.199097	0.0983246	-2.0249	0.042878	0.110189	mESC
ENSMUSG00000005510	Ndufs3	1397.99	-0.555129	0.120891	-4.59197	4.39083e-06	4.49572e-05	mESC
ENSMUSG00000005514	Por	724.994	-0.0452974	0.174246	-0.259961	0.794894	0.879034	mESC
ENSMUSG00000005533	Igf1r	915.338	-0.158476	0.138376	-1.14526	0.252102	0.413028	mESC
ENSMUSG00000005534	Insr	733.286	-0.135962	0.140559	-0.967297	0.333395	0.502781	mESC
ENSMUSG00000005540	Fcer2a	1.7812	0.979917	2.00892	0.487784	0.625703		mESC
ENSMUSG00000005547	Cyp2a5	0.318999	0.182486	4.94835	0.0368782	0.970582		mESC
ENSMUSG00000005553	Atp4a	4.83087	-0.90928	1.24354	-0.731202	0.464656		mESC
ENSMUSG00000005566	Trim28	17332.8	-0.192222	0.105906	-1.81503	0.0695198	0.160093	mESC
ENSMUSG00000005575	Ube2m	1557.76	-0.367126	0.118903	-3.0876	0.00201778	0.00914066	mESC
ENSMUSG00000005580	Adcy9	180.718	-0.174153	0.228987	-0.760534	0.446935	0.611727	mESC
ENSMUSG00000005583	Mef2c	6.62083	1.42608	1.09748	1.29941	0.193802		mESC
ENSMUSG00000005609	Ctr9	3499.59	0.445814	0.105456	4.22749	2.36314e-05	0.000199412	mESC
ENSMUSG00000005610	Eif4g2	19188	-0.0993726	0.0964142	-1.03068	0.302689	0.469363	mESC
ENSMUSG00000005611	Mrvi1	12.6307	1.14504	0.76899	1.48902	0.136482	0.264479	mESC
ENSMUSG00000005615	Pcyt1a	1107.54	-0.0691137	0.124389	-0.555624	0.578468	0.721369	mESC
ENSMUSG00000005621	Zfp592	662.852	-0.309238	0.154153	-2.00604	0.0448518	0.113919	mESC
ENSMUSG00000005625	Psmd4	5065.26	-0.31904	0.103212	-3.09112	0.00199405	0.00905734	mESC
ENSMUSG00000005628	Tmod4	8.61946	-0.778648	0.920655	-0.845754	0.39769		mESC
ENSMUSG00000005640	Insrr	39.3356	1.09234	0.46189	2.36494	0.0180331	0.0555745	mESC
ENSMUSG00000005649	Cabp5	4.93955	0.0342654	1.22265	0.0280255	0.977642		mESC
ENSMUSG00000005656	Snx6	1658.12	-0.272823	0.115598	-2.3601	0.0182698	0.0560925	mESC
ENSMUSG00000005667	Mthfd2	1200.57	-1.02881	0.12686	-8.10985	5.06815e-16	2.57194e-14	mESC
ENSMUSG00000005672	Kit	3880.23	-0.434478	0.105895	-4.10292	4.07966e-05	0.000323138	mESC
ENSMUSG00000005674	Tomm40l	435.534	-0.223741	0.160504	-1.39399	0.16332	0.301396	mESC
ENSMUSG00000005677	Nr1i3	17.5451	0.5313	0.693556	0.766052	0.443645	0.608837	mESC
ENSMUSG00000005681	Apoa2	442.086	-0.379497	0.168183	-2.25646	0.024042	0.0699485	mESC
ENSMUSG00000005682	Pan2	1594.37	-0.0146952	0.120017	-0.122442	0.902549	0.943986	mESC
ENSMUSG00000005683	Cs	6069.75	-0.409371	0.103247	-3.96497	7.34058e-05	0.000542737	mESC
ENSMUSG00000005686	Ampd3	240.026	0.447371	0.200445	2.23189	0.0256226	0.0734768	mESC
ENSMUSG00000005687	Bcas2	2498.04	-0.263687	0.110597	-2.38422	0.0171152	0.0533011	mESC
ENSMUSG00000005696	Sh2d1a	0.334522	2.58797	4.74937	0.544907	0.585817		mESC
ENSMUSG00000005698	Ctcf	3505.54	-0.355186	0.107703	-3.29784	0.000974327	0.00497876	mESC
ENSMUSG00000005699	Pard6a	105.85	-0.157584	0.279189	-0.564434	0.572459	0.71687	mESC
ENSMUSG00000005705	Agrp	76.273	0.68821	0.32724	2.10307	0.0354594	0.0949728	mESC
ENSMUSG00000005716	Pvalb	0.995809	2.45831	2.89529	0.849073	0.395841		mESC
ENSMUSG00000005718	Tfap4	362.483	-0.902174	0.173765	-5.19193	2.08121e-07	2.93377e-06	mESC
ENSMUSG00000005732	Ranbp1	3793.26	-0.676081	0.105034	-6.43681	1.22012e-10	3.05031e-09	mESC
ENSMUSG00000005763	Cd247	2.58616	0.839131	1.85466	0.452444	0.650949		mESC
ENSMUSG00000005774	Rfx5	557.583	0.280771	0.151527	1.85294	0.0638911	0.149914	mESC
ENSMUSG00000005779	Psmb4	3926.95	-0.390259	0.108058	-3.61156	0.000304359	0.00184176	mESC
ENSMUSG00000005800	Mmp8	0.620611	0.144544	3.67366	0.039346	0.968615		mESC
ENSMUSG00000005802	Slc30a4	728.495	-0.157574	0.138139	-1.14069	0.253998	0.415209	mESC
ENSMUSG00000005803	Sqor	6.52678	0.0790215	1.04601	0.0755459	0.93978		mESC
ENSMUSG00000005804	Bloc1s6	499.42	-0.0711877	0.153433	-0.463965	0.642673	0.770112	mESC
ENSMUSG00000005813	Metap1	1611.1	-0.286578	0.115655	-2.47786	0.0132172	0.0434504	mESC
ENSMUSG00000005823	Gpr108	363.032	0.0325925	0.174065	0.187243	0.85147	0.913786	mESC
ENSMUSG00000005824	Tnfsf14	1.41376	-0.158626	2.20291	-0.0720075	0.942596		mESC
ENSMUSG00000005836	Gata6	170.828	1.12211	0.236479	4.74507	2.08435e-06	2.31566e-05	mESC
ENSMUSG00000005846	Rsl1d1	6601.56	-0.43943	0.101349	-4.33579	1.45236e-05	0.000129643	mESC
ENSMUSG00000005864	Cnga2	0.938689	-0.899708	2.85535	-0.315095	0.752689		mESC
ENSMUSG00000005871	Apc	3935.75	-0.283202	0.110275	-2.56813	0.0102248	0.0351633	mESC
ENSMUSG00000005873	Reep5	404.79	0.568612	0.19587	2.90302	0.00369587	0.0150832	mESC
ENSMUSG00000005881	Ergic3	1306.12	0.0950198	0.126278	0.752466	0.451771	0.616331	mESC
ENSMUSG00000005882	Uqcc1	1485.87	-0.256837	0.116661	-2.20157	0.0276955	0.078264	mESC
ENSMUSG00000005883	Spo11	9.07794	0.981608	0.929963	1.05553	0.291181		mESC
ENSMUSG00000005886	Ncoa2	2724.96	0.507081	0.112483	4.50806	6.54228e-06	6.36495e-05	mESC
ENSMUSG00000005892	Trh	2642.99	-0.6157	0.110704	-5.56166	2.67214e-08	4.5132e-07	mESC
ENSMUSG00000005893	Nr2c2	3070.95	-0.315318	0.10511	-2.9999	0.00270072	0.0116215	mESC
ENSMUSG00000005897	Nr2c1	177.441	-0.0878561	0.224972	-0.390521	0.696152	0.810449	mESC
ENSMUSG00000005899	Smpd4	3940.43	-0.372966	0.110273	-3.3822	0.000719068	0.00383601	mESC
ENSMUSG00000005907	Pex1	674.184	-0.223712	0.140846	-1.58835	0.112208	0.228969	mESC
ENSMUSG00000005917	Otx1	22.2344	-0.18736	0.587595	-0.318859	0.749834	0.848981	mESC
ENSMUSG00000005936	Kctd20	2023.03	-0.179984	0.113867	-1.58065	0.113957	0.231639	mESC
ENSMUSG00000005947	Itgae	91.9915	0.347262	0.303413	1.14452	0.252409	0.413335	mESC
ENSMUSG00000005949	Ctns	709.863	0.102667	0.141712	0.724477	0.468773	0.632162	mESC
ENSMUSG00000005950	P2rx5	212.97	0.98063	0.214242	4.57721	4.71215e-06	4.78729e-05	mESC
ENSMUSG00000005951	Shpk	136.13	1.00643	0.253876	3.96427	7.36216e-05	0.000543544	mESC
ENSMUSG00000005952	Trpv1	30.3193	0.364077	0.505395	0.720381	0.47129	0.634567	mESC
ENSMUSG00000005958	Ephb3	714.974	-0.0787844	0.167543	-0.470234	0.638188	0.766777	mESC
ENSMUSG00000005968	Tuft1	838.817	0.439022	0.137228	3.19922	0.00137798	0.00669726	mESC
ENSMUSG00000005973	Rcn1	4093.96	-0.675204	0.102293	-6.60066	4.0933e-11	1.11418e-09	mESC
ENSMUSG00000005980	Dnase1	2.75186	1.02237	1.60064	0.638725	0.523002		mESC
ENSMUSG00000005981	Trap1	3103.76	-0.264235	0.114405	-2.30965	0.0209077	0.0625388	mESC
ENSMUSG00000005982	Naa60	385.588	-0.178531	0.167018	-1.06893	0.285099	0.450184	mESC
ENSMUSG00000005983	1700037C18Rik	39.8346	1.32968	0.450167	2.95376	0.00313928	0.0131753	mESC
ENSMUSG00000005986	Ankrd13d	76.4064	-0.415965	0.322771	-1.28873	0.197492	0.346774	mESC
ENSMUSG00000005994	Tyrp1	3.99688	6.16728	1.96681	3.13568	0.00171455		mESC
ENSMUSG00000006005	Tpr	6966.73	-0.245392	0.124776	-1.96667	0.0492217	0.122472	mESC
ENSMUSG00000006007	Pdc	5.30906	-0.377466	1.21545	-0.310557	0.756137		mESC
ENSMUSG00000006010	Odr4	797.903	-0.198019	0.141995	-1.39455	0.163152	0.30121	mESC
ENSMUSG00000006014	Prg4	10.9282	0.103794	0.823806	0.125993	0.899737		mESC
ENSMUSG00000006019	Dhx34	249.719	-0.1743	0.221227	-0.787879	0.430768	0.597011	mESC
ENSMUSG00000006021	Kptn	206.462	-0.527675	0.224658	-2.34879	0.0188346	0.0575307	mESC
ENSMUSG00000006024	Napa	1511.36	-0.0910285	0.128183	-0.710146	0.477613	0.639648	mESC
ENSMUSG00000006050	Sra1	1134.75	-0.17063	0.136046	-1.2542	0.209769	0.362535	mESC
ENSMUSG00000006056	Calcoco2	14857.4	0.160162	0.0978999	1.63598	0.101844	0.212894	mESC
ENSMUSG00000006057	Atp5g1	5439.19	-0.570709	0.115007	-4.96237	6.96382e-07	8.66651e-06	mESC
ENSMUSG00000006058	Snf8	1064.11	-0.0586884	0.130912	-0.448305	0.653933	0.77929	mESC
ENSMUSG00000006095	Tbcb	1266.88	-0.649859	0.127056	-5.11475	3.14162e-07	4.26515e-06	mESC
ENSMUSG00000006127	Inpp5k	637.128	-0.205945	0.144252	-1.42768	0.153384	0.288238	mESC
ENSMUSG00000006134	Crkl	2745.13	-0.278859	0.109979	-2.53556	0.0112269	0.0379416	mESC
ENSMUSG00000006143	Upk3bl	8.03764	-0.255873	0.949909	-0.269366	0.787648		mESC
ENSMUSG00000006154	Eps8l1	28.9656	0.562424	0.524512	1.07228	0.283595	0.448835	mESC
ENSMUSG00000006169	Clint1	1020.98	-0.0693823	0.134032	-0.517656	0.604699	0.741516	mESC
ENSMUSG00000006179	Prss16	55.5268	0.0889966	0.373688	0.238158	0.811759	0.890193	mESC
ENSMUSG00000006191	Cdkal1	1110.69	-0.236196	0.125229	-1.88612	0.0592793	0.141714	mESC
ENSMUSG00000006200	Rhox6	138.408	1.1761	0.254639	4.61871	3.8614e-06	4.00754e-05	mESC
ENSMUSG00000006204	Cdcp3	14.5577	0.553193	0.71666	0.771904	0.440171	0.605927	mESC
ENSMUSG00000006205	Htra1	829.635	0.275542	0.138031	1.99623	0.0459084	0.115926	mESC
ENSMUSG00000006215	Zbtb17	674.472	-0.349861	0.169812	-2.06028	0.0393716	0.102868	mESC
ENSMUSG00000006216	Clcnkb	203.002	-0.0790658	0.211131	-0.374488	0.708042	0.819171	mESC
ENSMUSG00000006218	Fam131c	51.5436	-1.46123	0.412919	-3.53879	0.000401971	0.00233883	mESC
ENSMUSG00000006219	Fblim1	1229.28	-0.538778	0.126439	-4.26116	2.03366e-05	0.000174072	mESC
ENSMUSG00000006221	Hspb7	23.3804	-0.187044	0.587855	-0.31818	0.750348	0.849257	mESC
ENSMUSG00000006235	Epor	5.759	-0.578638	1.17504	-0.492444	0.622406		mESC
ENSMUSG00000006241	Ccdc159	79.4382	0.313832	0.32354	0.969994	0.33205	0.501386	mESC
ENSMUSG00000006262	Mob1b	1999.09	-0.259507	0.125067	-2.07495	0.037991	0.100221	mESC
ENSMUSG00000006269	Atp6v1b1	3.48014	-0.384769	1.41968	-0.271025	0.786372		mESC
ENSMUSG00000006270	Vax1	1.15966	1.45964	2.64065	0.552758	0.580429		mESC
ENSMUSG00000006273	Atp6v1b2	2062	-0.0778702	0.116835	-0.666497	0.505094	0.663134	mESC
ENSMUSG00000006276	Eps15l1	1531.43	-0.00788087	0.123988	-0.0635616	0.949319	0.97028	mESC
ENSMUSG00000006281	Tep1	522.795	0.180331	0.154036	1.17071	0.241715	0.400199	mESC
ENSMUSG00000006288	Ttc5	1521.46	-0.315636	0.115842	-2.72472	0.00643566	0.0239412	mESC
ENSMUSG00000006289	Osgep	898.351	-0.561593	0.132608	-4.23498	2.2857e-05	0.00019347	mESC
ENSMUSG00000006299	Aamp	3109.59	-0.304346	0.113861	-2.67296	0.00751842	0.027313	mESC
ENSMUSG00000006301	Tmbim1	1502.33	0.154475	0.11631	1.32814	0.184133	0.329111	mESC
ENSMUSG00000006304	Arpc2	1911.31	-0.0740445	0.113912	-0.650017	0.515681	0.671597	mESC
ENSMUSG00000006307	Kmt2b	2109.89	-0.169744	0.141092	-1.20307	0.228949	0.385275	mESC
ENSMUSG00000006310	Zbtb32	240.396	0.0964596	0.1976	0.488156	0.625439	0.756427	mESC
ENSMUSG00000006311	Etv2	23.226	0.21445	0.60094	0.356857	0.721199	0.828285	mESC
ENSMUSG00000006313	Upk1a	113.911	0.189607	0.26864	0.705802	0.480311	0.642197	mESC
ENSMUSG00000006315	Tmem147	628.199	-0.296614	0.149743	-1.98082	0.047612	0.119165	mESC
ENSMUSG00000006333	Rps9	33758.3	-0.586113	0.0998673	-5.86892	4.38638e-09	8.51217e-08	mESC
ENSMUSG00000006335	Tfpt	904.052	-0.215033	0.131132	-1.63983	0.101041	0.2118	mESC
ENSMUSG00000006342	Susd2	390.222	-0.17796	0.186279	-0.955339	0.339406	0.509029	mESC
ENSMUSG00000006344	Ggt5	46.0854	2.49479	0.459415	5.43037	5.62368e-08	8.84207e-07	mESC
ENSMUSG00000006345	Ggt1	306.7	-1.21647	0.196147	-6.20179	5.5825e-10	1.26523e-08	mESC
ENSMUSG00000006356	Crip2	528.03	1.29672	0.165868	7.81778	5.3761e-15	2.45201e-13	mESC
ENSMUSG00000006360	Crip1	927.386	-0.616055	0.14606	-4.21782	2.46678e-05	0.000207366	mESC
ENSMUSG00000006362	Cbfa2t3	12.3843	1.73627	0.802422	2.16378	0.0304809	0.0843026	mESC
ENSMUSG00000006369	Fbln1	589.463	-0.498191	0.151787	-3.28218	0.00103008	0.00521333	mESC
ENSMUSG00000006373	Pgrmc1	1339.94	-0.0825353	0.120294	-0.686111	0.492643	0.652539	mESC
ENSMUSG00000006378	Gcat	687.46	-0.894949	0.145026	-6.17096	6.78748e-10	1.51653e-08	mESC
ENSMUSG00000006386	Tek	1246.07	1.13318	0.126838	8.93404	4.10724e-19	2.80704e-17	mESC
ENSMUSG00000006389	Mpl	8.84817	-0.0512163	0.919615	-0.0556932	0.955586		mESC
ENSMUSG00000006390	Elovl1	502.807	0.159188	0.152873	1.04131	0.297732	0.463652	mESC
ENSMUSG00000006392	Med8	1336.87	-0.288259	0.120728	-2.38768	0.0169553	0.0529554	mESC
ENSMUSG00000006395	Hyi	153.487	0.170108	0.258275	0.658632	0.510132	0.666539	mESC
ENSMUSG00000006398	Cdc20	5140.2	-0.47225	0.103379	-4.56816	4.92028e-06	4.95056e-05	mESC
ENSMUSG00000006403	Adamts4	40.9599	0.262094	0.438598	0.597573	0.550125	0.699668	mESC
ENSMUSG00000006411	Nectin4	277.507	2.51159	0.199553	12.5861	2.51805e-36	6.77878e-34	mESC
ENSMUSG00000006412	Pfdn2	861.059	0.0285754	0.170643	0.167458	0.86701	0.922738	mESC
ENSMUSG00000006418	Rnf114	1828.7	-0.211564	0.112278	-1.88429	0.0595253	0.142166	mESC
ENSMUSG00000006423	C330007P06Rik	1228.1	-0.210041	0.125106	-1.6789	0.0931708	0.199684	mESC
ENSMUSG00000006435	Neurl1a	466.288	0.264754	0.160283	1.65179	0.0985778	0.207743	mESC
ENSMUSG00000006442	Srm	1344.57	-0.28806	0.125414	-2.29687	0.0216262	0.0643048	mESC
ENSMUSG00000006445	Epha2	2684.4	-0.339463	0.124702	-2.72219	0.00648515	0.0240969	mESC
ENSMUSG00000006456	Rbm14	2341.94	-0.338968	0.123682	-2.74064	0.00613189	0.0230128	mESC
ENSMUSG00000006457	Actn3	152.096	-0.358304	0.238228	-1.50404	0.132572	0.258796	mESC
ENSMUSG00000006462	A530013C23Rik	11.5846	0.96476	0.803452	1.20077	0.229841	0.386365	mESC
ENSMUSG00000006463	Zdhhc24	519.339	-0.0948639	0.151606	-0.625725	0.531495	0.684685	mESC
ENSMUSG00000006464	Bbs1	439.856	-0.496301	0.159365	-3.11424	0.00184418	0.00849728	mESC
ENSMUSG00000006469	Slc34a3	77.6158	0.807223	0.339347	2.37876	0.0173712	0.0539413	mESC
ENSMUSG00000006471	Ndor1	663.434	0.0254581	0.142402	0.178777	0.858113	0.917462	mESC
ENSMUSG00000006476	Nsmf	69.093	-0.320462	0.338168	-0.94764	0.343313	0.513144	mESC
ENSMUSG00000006490	Prl8a9	0.480985	1.08888	4.15064	0.262341	0.793059		mESC
ENSMUSG00000006494	Pdk1	521.729	-0.990213	0.153059	-6.46946	9.83517e-11	2.50996e-09	mESC
ENSMUSG00000006498	Ptbp1	10196.4	-0.318604	0.111035	-2.8694	0.00411257	0.0164943	mESC
ENSMUSG00000006517	Mvd	722.218	-0.629048	0.161973	-3.88366	0.000102898	0.000726869	mESC
ENSMUSG00000006519	Cyba	675.565	-0.62493	0.152663	-4.09354	4.24836e-05	0.000334937	mESC
ENSMUSG00000006522	Itih3	3.57512	1.91982	1.49907	1.28067	0.200308		mESC
ENSMUSG00000006526	Stimate	273.478	-0.00542519	0.200838	-0.0270128	0.97845	0.987597	mESC
ENSMUSG00000006527	Sfmbt1	569.664	-0.0240853	0.146106	-0.164849	0.869063	0.924201	mESC
ENSMUSG00000006529	Itih1	5.03359	2.19739	1.298	1.6929	0.0904752		mESC
ENSMUSG00000006538	Ihh	12.65	0.743762	0.811661	0.916345	0.359486	0.529326	mESC
ENSMUSG00000006542	Prkag3	2.6783	-1.1451	1.70485	-0.671675	0.50179		mESC
ENSMUSG00000006546	Cryba2	6.35898	1.12777	1.15591	0.975656	0.329235		mESC
ENSMUSG00000006567	Atp7b	89.1718	-0.102523	0.320501	-0.319885	0.749056	0.848489	mESC
ENSMUSG00000006570	Defb2	0.162914	1.57668	4.99558	0.315615	0.752295		mESC
ENSMUSG00000006574	Slc4a1	13.8644	0.0306315	0.757549	0.040435	0.967746	0.981124	mESC
ENSMUSG00000006575	Rundc3a	159.261	-0.178926	0.264439	-0.676623	0.498645	0.657687	mESC
ENSMUSG00000006576	Slc4a3	133.14	-0.160211	0.290001	-0.552449	0.580641	0.723058	mESC
ENSMUSG00000006585	Cdt1	897.298	-0.534426	0.158084	-3.38064	0.000723182	0.0038533	mESC
ENSMUSG00000006586	Runx1t1	62.0332	-0.585221	0.372562	-1.5708	0.116229	0.234894	mESC
ENSMUSG00000006587	Snai3	184.539	1.17329	0.232101	5.05511	4.3015e-07	5.63535e-06	mESC
ENSMUSG00000006589	Aprt	1625.58	-0.383327	0.126966	-3.01913	0.00253503	0.0110202	mESC
ENSMUSG00000006599	Gtf2h1	3002.53	-0.373387	0.112084	-3.33131	0.000864391	0.00450672	mESC
ENSMUSG00000006611	Hfe	10.3891	-1.51796	0.873423	-1.73795	0.0822203		mESC
ENSMUSG00000006638	Abhd1	126.137	0.120503	0.268101	0.449469	0.653094	0.778668	mESC
ENSMUSG00000006641	Slc5a6	656.356	-0.130319	0.142119	-0.91697	0.359159	0.529091	mESC
ENSMUSG00000006642	Tcf23	44.673	0.833854	0.418573	1.99214	0.0463562	0.116723	mESC
ENSMUSG00000006649	Nphs1	665.278	-0.758287	0.153444	-4.94177	7.74163e-07	9.55166e-06	mESC
ENSMUSG00000006651	Aplp1	415.116	-0.930236	0.182707	-5.09141	3.55414e-07	4.74885e-06	mESC
ENSMUSG00000006673	Qrich1	3641.61	-0.363392	0.10707	-3.39395	0.000688928	0.00370658	mESC
ENSMUSG00000006675	P4htm	497.743	-0.11133	0.162198	-0.686382	0.492472	0.652384	mESC
ENSMUSG00000006676	Usp19	1979.76	-0.0561211	0.150773	-0.372221	0.709728	0.820318	mESC
ENSMUSG00000006678	Pola1	3851.69	-0.534881	0.111463	-4.79875	1.59657e-06	1.81672e-05	mESC
ENSMUSG00000006699	Cdc42	6223.74	-0.200476	0.101589	-1.9734	0.0484499	0.120933	mESC
ENSMUSG00000006705	Pknox1	646.701	-0.471399	0.141691	-3.32695	0.000878021	0.00456699	mESC
ENSMUSG00000006711	D130043K22Rik	10.0631	0.28726	0.849535	0.338138	0.735259		mESC
ENSMUSG00000006715	Gmnn	1340.18	-1.28433	0.123958	-10.361	3.73222e-25	4.47765e-23	mESC
ENSMUSG00000006717	Acot13	278.574	-0.225413	0.215689	-1.04508	0.295985	0.461561	mESC
ENSMUSG00000006720	Zfp184	269.619	0.0331184	0.19308	0.171527	0.86381	0.920832	mESC
ENSMUSG00000006724	Cyp27b1	22.9423	0.185024	0.567328	0.326131	0.744325	0.845258	mESC
ENSMUSG00000006728	Cdk4	7714.01	-0.536417	0.103734	-5.17109	2.3273e-07	3.23724e-06	mESC
ENSMUSG00000006731	B4galnt1	213.56	-0.441587	0.220894	-1.99909	0.0455983	0.115341	mESC
ENSMUSG00000006732	Mettl1	594.809	-0.34214	0.148131	-2.30971	0.020904	0.0625373	mESC
ENSMUSG00000006736	Tspan31	2291.76	0.0407053	0.110765	0.367493	0.713251	0.822839	mESC
ENSMUSG00000006740	Kif5b	6242.71	-0.288639	0.109391	-2.6386	0.0083249	0.02978	mESC
ENSMUSG00000006763	Saal1	1133.93	-0.538314	0.130256	-4.13273	3.58476e-05	0.000288703	mESC
ENSMUSG00000006764	Tph2	14.8273	0.611879	0.731342	0.836652	0.402788	0.571253	mESC
ENSMUSG00000006777	Krt23	33.1801	1.02139	0.526998	1.93812	0.0526085	0.128994	mESC
ENSMUSG00000006782	Cnp	442.05	-0.402082	0.17705	-2.271	0.0231468	0.0679477	mESC
ENSMUSG00000006784	Ttc25	117.07	-0.884267	0.270996	-3.26303	0.00110229	0.00553274	mESC
ENSMUSG00000006800	Sulf2	2077.61	-0.0905994	0.137434	-0.659219	0.509755	0.666243	mESC
ENSMUSG00000006818	Sod2	6897.67	-0.35605	0.106693	-3.33715	0.000846431	0.00442248	mESC
ENSMUSG00000006850	Tmco6	322.595	-0.624028	0.177814	-3.50943	0.000449063	0.00257415	mESC
ENSMUSG00000006906	Stambp	44.7935	0.434132	0.412482	1.05249	0.292576	0.458156	mESC
ENSMUSG00000006920	Ezh1	709.691	-0.249733	0.137769	-1.8127	0.0698779	0.160716	mESC
ENSMUSG00000006930	Hap1	3625.36	-0.895507	0.113671	-7.87809	3.32418e-15	1.5613e-13	mESC
ENSMUSG00000006931	P3h4	177.117	0.617797	0.224439	2.75263	0.00591194	0.0223087	mESC
ENSMUSG00000006932	Ctnnb1	11967.4	-0.160756	0.0965745	-1.66458	0.0959966	0.20386	mESC
ENSMUSG00000006941	Eif1b	311.104	-0.164983	0.183429	-0.899434	0.368421	0.53757	mESC
ENSMUSG00000006958	Chrd	59.6084	-0.207886	0.395003	-0.526292	0.598686	0.736841	mESC
ENSMUSG00000006998	Psmd2	7737.97	-0.172185	0.106222	-1.62099	0.105019	0.217742	mESC
ENSMUSG00000007021	Syngr3	95.9818	0.351932	0.300472	1.17126	0.241493	0.399982	mESC
ENSMUSG00000007029	Vars	2720.4	-0.698811	0.291071	-2.40082	0.0163583	0.0514253	mESC
ENSMUSG00000007030	Vwa7	19.0063	0.268782	0.6238	0.430879	0.666556	0.788552	mESC
ENSMUSG00000007033	Hspa1l	4.03284	0.716336	1.34694	0.531824	0.594848		mESC
ENSMUSG00000007034	Slc44a4	184.786	-0.34536	0.233282	-1.48044	0.138756	0.267865	mESC
ENSMUSG00000007035	Msh5	41.693	-0.251479	0.427623	-0.588086	0.556474	0.70467	mESC
ENSMUSG00000007036	Abhd16a	187.855	-0.346671	0.226158	-1.53287	0.125309	0.24858	mESC
ENSMUSG00000007038	Neu1	467.397	-0.262976	0.158352	-1.66071	0.0967724	0.204975	mESC
ENSMUSG00000007039	Ddah2	775.94	-1.12859	0.173591	-6.50141	7.95721e-11	2.06411e-09	mESC
ENSMUSG00000007041	Clic1	1383.15	0.216056	0.12177	1.7743	0.0760131	0.171416	mESC
ENSMUSG00000007050	Lsm2	1292.73	-0.32908	0.123481	-2.66504	0.00769802	0.0278397	mESC
ENSMUSG00000007080	Pole	4225.33	-0.214579	0.106066	-2.02307	0.043066	0.110532	mESC
ENSMUSG00000007097	Atp1a2	51.4317	-0.532677	0.391255	-1.36145	0.17337	0.314499	mESC
ENSMUSG00000007107	Atp1a4	4.51094	-1.00387	1.27154	-0.789492	0.429825		mESC
ENSMUSG00000007122	Casq1	24.8072	0.363279	0.568241	0.639305	0.522625	0.677097	mESC
ENSMUSG00000007207	Stx1a	173.079	0.197297	0.233681	0.844297	0.398503	0.567729	mESC
ENSMUSG00000007209	Ceacam9	0.171608	1.61453	4.99292	0.323363	0.74642		mESC
ENSMUSG00000007216	Zfp775	350.026	-0.276632	0.184603	-1.49852	0.133998	0.260663	mESC
ENSMUSG00000007279	Scube2	71.5245	0.944682	0.355536	2.65707	0.0078824	0.0284135	mESC
ENSMUSG00000007338	Mrpl49	1734.06	-0.563985	0.113703	-4.96015	7.04401e-07	8.7505e-06	mESC
ENSMUSG00000007379	Dennd2c	3861.26	-0.167266	0.104166	-1.60577	0.108325	0.2229	mESC
ENSMUSG00000007411	Mark3	2043.48	-0.0381216	0.110347	-0.345471	0.72974	0.834744	mESC
ENSMUSG00000007415	Gatad1	1186.27	-0.390348	0.136057	-2.86901	0.00411755	0.0165084	mESC
ENSMUSG00000007440	Pcdha11	1.2819	0.130126	2.29276	0.0567553	0.95474		mESC
ENSMUSG00000007457	2310003L06Rik	48.2424	-0.0403346	0.415821	-0.0969999	0.922726	0.955974	mESC
ENSMUSG00000007458	M6pr	5249.12	-0.383259	0.101154	-3.78888	0.000151326	0.00101259	mESC
ENSMUSG00000007476	Lrrc8a	441.5	-0.152913	0.164213	-0.931188	0.351756	0.522017	mESC
ENSMUSG00000007480	Mc5r	44.9143	-0.0604811	0.422101	-0.143286	0.886064	0.934806	mESC
ENSMUSG00000007564	Ppp2r1a	4912.16	-0.141655	0.10487	-1.35077	0.17677	0.319369	mESC
ENSMUSG00000007570	Fance	386.05	-0.636214	0.18388	-3.45993	0.00054031	0.00300437	mESC
ENSMUSG00000007589	Tinf2	1198.47	-0.136446	0.135649	-1.00588	0.314474	0.482352	mESC
ENSMUSG00000007591	Tssk4	8.74642	0.301765	0.913178	0.330456	0.741055		mESC
ENSMUSG00000007594	Hapln4	40.3729	0.511487	0.434414	1.17742	0.239028	0.397408	mESC
ENSMUSG00000007603	Dus3l	886.307	-0.369397	0.153002	-2.41433	0.015764	0.049884	mESC
ENSMUSG00000007610	Gtpbp3	699.991	-0.560205	0.142439	-3.93295	8.39113e-05	0.000610126	mESC
ENSMUSG00000007613	Tgfbr1	2727.57	-0.228736	0.111673	-2.04827	0.0405339	0.105306	mESC
ENSMUSG00000007617	Homer1	1058.66	-0.354571	0.129875	-2.73009	0.00633161	0.0236418	mESC
ENSMUSG00000007646	Rad51c	167.389	-1.08142	0.239098	-4.52293	6.09887e-06	5.98367e-05	mESC
ENSMUSG00000007653	Gabrb2	10.4801	0.150454	0.836576	0.179845	0.857274		mESC
ENSMUSG00000007655	Cav1	9.45403	1.67039	0.906784	1.8421	0.0654604		mESC
ENSMUSG00000007656	Arpp19	3232.18	-0.141167	0.109047	-1.29455	0.195475	0.344401	mESC
ENSMUSG00000007659	Bcl2l1	1555.9	-0.0919382	0.125756	-0.731086	0.464727	0.628375	mESC
ENSMUSG00000007670	Khsrp	4819.46	-0.269621	0.120001	-2.24683	0.024651	0.071292	mESC
ENSMUSG00000007682	Dio2	5.03453	1.91533	1.25611	1.52481	0.127307		mESC
ENSMUSG00000007721	Ccdc124	426.872	-0.530743	0.195171	-2.71938	0.00654046	0.0242738	mESC
ENSMUSG00000007739	Cct4	6711.79	-0.299837	0.09915	-3.02407	0.002494	0.010874	mESC
ENSMUSG00000007777	0610009B22Rik	558.722	-0.214522	0.152026	-1.41109	0.158218	0.294714	mESC
ENSMUSG00000007783	Cpt1c	1512.38	0.521791	0.120904	4.31576	1.59057e-05	0.000140841	mESC
ENSMUSG00000007805	Twist2	3.15522	-0.114592	1.55157	-0.0738552	0.941126		mESC
ENSMUSG00000007812	Zfp655	2837.18	-0.099224	0.107914	-0.919472	0.357849	0.52776	mESC
ENSMUSG00000007815	Rhoa	7856.08	-0.333847	0.102224	-3.26584	0.00109138	0.0054855	mESC
ENSMUSG00000007817	Zmiz1	1528.17	0.245629	0.147473	1.66559	0.0957954	0.203616	mESC
ENSMUSG00000007827	Ankrd26	574.641	-0.0953538	0.156735	-0.608376	0.542938	0.693513	mESC
ENSMUSG00000007833	Aldh16a1	1433.14	-0.878765	0.159221	-5.51916	3.40632e-08	5.61572e-07	mESC
ENSMUSG00000007836	Hnrnpa0	4003.86	-0.444899	0.127202	-3.49758	0.000469493	0.00266967	mESC
ENSMUSG00000007837	Prrg2	168.251	0.491103	0.234507	2.09419	0.0362428	0.0966372	mESC
ENSMUSG00000007850	Hnrnph1	15598.3	-0.231054	0.0985043	-2.34562	0.0189954	0.0579416	mESC
ENSMUSG00000007867	Ift43	175.786	-0.0337187	0.240146	-0.140409	0.888337	0.93604	mESC
ENSMUSG00000007872	Id3	431.155	-0.555927	0.178861	-3.10814	0.00188266	0.00864208	mESC
ENSMUSG00000007877	Tcap	1.80541	1.58477	2.03202	0.779899	0.43545		mESC
ENSMUSG00000007880	Arid1a	2756.18	-0.106391	0.126955	-0.838021	0.402019	0.570748	mESC
ENSMUSG00000007888	Crlf1	6.41819	0.730933	1.05979	0.689695	0.490386		mESC
ENSMUSG00000007891	Ctsd	7257.41	0.316737	0.100554	3.14992	0.00163318	0.00769704	mESC
ENSMUSG00000007892	Rplp1	31961.3	-0.722881	0.459788	-1.57221	0.115903	0.234447	mESC
ENSMUSG00000007907	Cabs1	39.3622	-0.398062	0.449816	-0.884943	0.376187	0.545445	mESC
ENSMUSG00000007908	Hmgcll1	114.392	1.52178	0.286214	5.31695	1.05521e-07	1.581e-06	mESC
ENSMUSG00000007944	Ttc9b	5.68519	-0.177682	1.11857	-0.158848	0.873788		mESC
ENSMUSG00000007946	Phox2a	36.9821	0.479321	0.455868	1.05145	0.293052	0.458739	mESC
ENSMUSG00000007950	Abhd8	107.1	-0.612897	0.288943	-2.12117	0.0339074	0.0916351	mESC
ENSMUSG00000007987	Ift22	149.112	-0.0572757	0.239346	-0.239301	0.810873	0.889682	mESC
ENSMUSG00000007989	Fzd3	918.939	-0.55733	0.138293	-4.03007	5.57609e-05	0.000424163	mESC
ENSMUSG00000008028	1700008O03Rik	230.915	-0.0807214	0.20485	-0.394051	0.693543	0.808775	mESC
ENSMUSG00000008035	Mid1ip1	285.473	-1.22654	0.20941	-5.85714	4.70912e-09	9.0552e-08	mESC
ENSMUSG00000008036	Ap2s1	583.599	-0.616156	0.170725	-3.60906	0.000307307	0.00185735	mESC
ENSMUSG00000008090	Fgfrl1	160.035	-0.585206	0.238291	-2.45585	0.0140552	0.04554	mESC
ENSMUSG00000008129	4930432K21Rik	73.5593	0.832019	0.329595	2.52437	0.0115906	0.038938	mESC
ENSMUSG00000008136	Fhl2	131.623	1.30707	0.264717	4.93763	7.90787e-07	9.73268e-06	mESC
ENSMUSG00000008140	Emc10	663.975	-0.424769	0.146146	-2.90647	0.00365536	0.0149513	mESC
ENSMUSG00000008153	Clstn3	435.979	0.295383	0.164251	1.79836	0.0721197	0.164501	mESC
ENSMUSG00000008167	Fbxw9	1157.11	0.529593	0.134282	3.94389	8.0171e-05	0.000585824	mESC
ENSMUSG00000008193	Spib	16.4881	0.57061	0.670732	0.850726	0.394921	0.564046	mESC
ENSMUSG00000008200	Fnbp4	2827.63	-0.257172	0.110724	-2.32264	0.0201983	0.0607546	mESC
ENSMUSG00000008206	Cers4	403.903	-0.0719792	0.168356	-0.427541	0.668985	0.789894	mESC
ENSMUSG00000008226	Scrn3	590.354	0.360193	0.146449	2.45951	0.0139126	0.0451773	mESC
ENSMUSG00000008301	Phax	886.464	-0.250688	0.131479	-1.90667	0.0565633	0.136822	mESC
ENSMUSG00000008305	Tle1	1178.57	-0.237419	0.123442	-1.92332	0.0544395	0.132614	mESC
ENSMUSG00000008307	1700109H08Rik	315.782	-0.112268	0.179376	-0.625881	0.531393	0.684641	mESC
ENSMUSG00000008318	Relt	195.045	-0.0310597	0.227751	-0.136376	0.891524	0.93801	mESC
ENSMUSG00000008333	Snrpb2	3217.79	-0.417912	0.106675	-3.91764	8.94215e-05	0.000643619	mESC
ENSMUSG00000008348	Ubc	3905.13	0.29456	0.116497	2.52848	0.0114556	0.0385669	mESC
ENSMUSG00000008373	Prpf31	3695.21	-0.327612	0.105208	-3.11394	0.00184609	0.00850071	mESC
ENSMUSG00000008384	Sertad1	230.519	-0.211136	0.210535	-1.00285	0.315931	0.484016	mESC
ENSMUSG00000008393	Carhsp1	1919.08	0.366383	0.118946	3.08024	0.00206836	0.00934107	mESC
ENSMUSG00000008398	Elk3	83.4736	-0.330469	0.321302	-1.02853	0.3037	0.47043	mESC
ENSMUSG00000008429	Herpud2	461.01	0.314376	0.158208	1.98711	0.0469106	0.117837	mESC
ENSMUSG00000008435	Rdh13	687.058	-0.566979	0.149602	-3.78992	0.000150697	0.0010096	mESC
ENSMUSG00000008438	Adam21	31.5471	-0.130462	0.48771	-0.267499	0.789085	0.875153	mESC
ENSMUSG00000008450	Nutf2	3085.38	-0.32996	0.104924	-3.14476	0.00166221	0.00780019	mESC
ENSMUSG00000008461	Fut1	1.37403	-2.83417	2.58714	-1.09548	0.273306		mESC
ENSMUSG00000008475	Arpc5	1527.35	-0.360566	0.13133	-2.7455	0.00604186	0.0227213	mESC
ENSMUSG00000008482	Rnf151	18.5836	-0.0757187	0.631301	-0.119941	0.90453	0.945086	mESC
ENSMUSG00000008489	Elavl2	1669.22	-0.713537	0.115521	-6.17667	6.54695e-10	1.46725e-08	mESC
ENSMUSG00000008496	Pou2f2	24.0956	-1.17864	0.582887	-2.02207	0.0431689	0.110693	mESC
ENSMUSG00000008540	Mgst1	26.9845	0.977403	0.532348	1.83602	0.0663544	0.154447	mESC
ENSMUSG00000008575	Nfib	1656.31	-1.05872	0.117117	-9.03986	1.56869e-19	1.12067e-17	mESC
ENSMUSG00000008590	Htr3b	1.24216	-1.4402	2.37575	-0.606207	0.544377		mESC
ENSMUSG00000008601	Rab25	22.1023	0.401685	0.584823	0.686849	0.492178	0.652112	mESC
ENSMUSG00000008604	Ubqln4	3115.78	-0.307035	0.112002	-2.74133	0.00611916	0.022969	mESC
ENSMUSG00000008658	Rbfox1	7.9241	-0.200308	0.953113	-0.210162	0.833542		mESC
ENSMUSG00000008668	Rps18	74900.5	-0.522523	0.230596	-2.26597	0.0234532	0.0686734	mESC
ENSMUSG00000008682	Rpl10	34076.5	-0.543405	0.107143	-5.07179	3.94097e-07	5.20628e-06	mESC
ENSMUSG00000008683	Rps15a	49124.3	-0.572249	0.116639	-4.90614	9.28854e-07	1.1168e-05	mESC
ENSMUSG00000008690	Ncaph2	3945.14	-0.198357	0.107995	-1.83672	0.0662515	0.154267	mESC
ENSMUSG00000008730	Hipk1	1978.87	-0.185989	0.114466	-1.62483	0.104198	0.216406	mESC
ENSMUSG00000008734	Gprc5b	296.923	0.195015	0.184508	1.05695	0.290536	0.456093	mESC
ENSMUSG00000008763	Man1a2	2371.77	0.0761495	0.109291	0.696756	0.485956	0.646931	mESC
ENSMUSG00000008789	Ceacam5	0.47322	1.12252	4.17666	0.26876	0.788114		mESC
ENSMUSG00000008813	Tppp2	0.171608	1.61453	4.99292	0.323363	0.74642		mESC
ENSMUSG00000008822	Acyp1	469.501	-0.0819337	0.163698	-0.500518	0.61671	0.750076	mESC
ENSMUSG00000008843	Cldn13	0.318999	0.182486	4.94835	0.0368782	0.970582		mESC
ENSMUSG00000008845	Cd163	7.1009	1.08278	1.03105	1.05017	0.293639		mESC
ENSMUSG00000008855	Hdac5	690.721	-0.687398	0.167133	-4.11289	3.90739e-05	0.000311055	mESC
ENSMUSG00000008859	Rala	1412.63	-0.203961	0.118469	-1.72164	0.0851342	0.186479	mESC
ENSMUSG00000008874	Clec3a	0.155156	-1.32427	4.99298	-0.265226	0.790835		mESC
ENSMUSG00000008892	Vdac3	3152.05	-0.561898	0.104741	-5.36464	8.11113e-08	1.24084e-06	mESC
ENSMUSG00000008932	Slc1a7	14.2675	0.505435	0.716678	0.705246	0.480657	0.642445	mESC
ENSMUSG00000008958	Vps72	671.242	-0.609954	0.158709	-3.84322	0.00012143	0.00083925	mESC
ENSMUSG00000008976	Gabpa	4293.98	-0.499373	0.111017	-4.49816	6.85428e-06	6.6247e-05	mESC
ENSMUSG00000008999	Bmp7	193.8	0.189029	0.23111	0.817915	0.413406	0.581121	mESC
ENSMUSG00000009013	Dynll1	5277.12	-0.455553	0.13045	-3.49216	0.000479137	0.00271204	mESC
ENSMUSG00000009030	Pdcl	1205.17	-0.103303	0.125688	-0.821903	0.411132	0.578958	mESC
ENSMUSG00000009035	Tmem184b	918.641	-0.255039	0.152135	-1.6764	0.0936608	0.200462	mESC
ENSMUSG00000009070	Rsph14	15.8266	1.13577	0.719557	1.57842	0.114468	0.232358	mESC
ENSMUSG00000009073	Nf2	2672.3	-0.0736743	0.110474	-0.666896	0.504839	0.662958	mESC
ENSMUSG00000009075	Cabp7	151.911	-0.696038	0.239333	-2.90824	0.00363472	0.0148889	mESC
ENSMUSG00000009076	Zmat5	581.035	-0.434816	0.161814	-2.68713	0.0072069	0.0263547	mESC
ENSMUSG00000009079	Ewsr1	16644.6	-0.24706	0.0979552	-2.52217	0.0116632	0.0391106	mESC
ENSMUSG00000009090	Ap1b1	923.825	-0.0150759	0.137985	-0.109258	0.912998	0.95032	mESC
ENSMUSG00000009092	Derl3	62.9989	-0.260155	0.359256	-0.724149	0.468974	0.632336	mESC
ENSMUSG00000009093	Gstt4	0.147391	-1.28691	4.99561	-0.257608	0.796709		mESC
ENSMUSG00000009097	Tbx1	6.25412	1.62389	1.16837	1.38988	0.164566		mESC
ENSMUSG00000009108	Gnat2	6.76823	0.991352	1.03797	0.955084	0.339535		mESC
ENSMUSG00000009112	Bcl2l13	973.528	-0.134833	0.133336	-1.01123	0.311908	0.479649	mESC
ENSMUSG00000009114	2610028H24Rik	3.07086	0.931877	1.52027	0.612969	0.539897		mESC
ENSMUSG00000009115	Spatc1l	1.26731	-0.556478	2.47963	-0.22442	0.82243		mESC
ENSMUSG00000009145	Dqx1	1248.15	-0.0842481	0.162874	-0.51726	0.604975	0.741687	mESC
ENSMUSG00000009185	Ccl8	5.87325	0.0717165	1.10084	0.065147	0.948057		mESC
ENSMUSG00000009207	Lnpk	1521.77	-0.0967752	0.124866	-0.775035	0.438319	0.60429	mESC
ENSMUSG00000009210	Prr29	3.70795	0.0128274	1.4729	0.008709	0.993051		mESC
ENSMUSG00000009214	Mymk	1.6397	3.31115	2.45539	1.34852	0.17749		mESC
ENSMUSG00000009216	Fam163b	2.57155	1.29013	1.70922	0.754807	0.450365		mESC
ENSMUSG00000009246	Trpm5	4.68845	-0.44795	1.26715	-0.353511	0.723705		mESC
ENSMUSG00000009248	Ascl2	74.707	0.264583	0.329862	0.802101	0.422495	0.58958	mESC
ENSMUSG00000009281	Rarres2	106.006	1.53015	0.305915	5.00189	5.67706e-07	7.18172e-06	mESC
ENSMUSG00000009291	Pttg1ip	1561.32	-0.310138	0.118477	-2.61771	0.00885215	0.031346	mESC
ENSMUSG00000009292	Trpm2	66.4399	1.65438	0.357846	4.62317	3.77925e-06	3.93895e-05	mESC
ENSMUSG00000009293	Ube2g2	458.919	-0.196625	0.159403	-1.23351	0.217385	0.371797	mESC
ENSMUSG00000009350	Mpo	1.64839	3.31855	2.44251	1.35867	0.174252		mESC
ENSMUSG00000009356	Lpo	2.04991	-0.0831014	1.82838	-0.0454509	0.963748		mESC
ENSMUSG00000009376	Met	90.832	0.366588	0.311825	1.17562	0.239747	0.398226	mESC
ENSMUSG00000009378	Slc16a12	8.05224	-0.148098	0.957177	-0.154723	0.877039		mESC
ENSMUSG00000009394	Syn2	13.6935	1.02531	0.748809	1.36926	0.170919	0.311435	mESC
ENSMUSG00000009406	Elk1	690.074	-0.271103	0.142251	-1.90581	0.0566747	0.137016	mESC
ENSMUSG00000009418	Nav1	734.588	-0.279208	0.143574	-1.9447	0.0518116	0.127451	mESC
ENSMUSG00000009470	Tnpo1	17480.9	-0.45537	0.101504	-4.48622	7.2499e-06	6.95429e-05	mESC
ENSMUSG00000009471	Myod1	0.147391	-1.28691	4.99561	-0.257608	0.796709		mESC
ENSMUSG00000009487	Otog	121.431	1.06245	0.287672	3.69327	0.000221388	0.00140464	mESC
ENSMUSG00000009535	Rnmt	2665.27	-0.207423	0.109829	-1.8886	0.0589461	0.141178	mESC
ENSMUSG00000009545	Kcnq1	8.37193	0.716104	0.938822	0.762768	0.445602		mESC
ENSMUSG00000009549	Srp14	1357.54	-0.406392	0.125554	-3.2368	0.0012088	0.00599277	mESC
ENSMUSG00000009551	6330409D20Rik	0.996737	2.49537	2.9315	0.851227	0.394643		mESC
ENSMUSG00000009555	Cdk9	1150.17	-0.121032	0.129651	-0.933521	0.350551	0.520719	mESC
ENSMUSG00000009563	Tor2a	359.357	0.0915333	0.17561	0.52123	0.602207	0.739567	mESC
ENSMUSG00000009566	Fpgs	707.535	-0.50421	0.154303	-3.26767	0.00108436	0.00545642	mESC
ENSMUSG00000009569	Mrtfb	762.434	-0.00977028	0.136648	-0.0714996	0.943	0.967309	mESC
ENSMUSG00000009575	Cbx5	20303.7	-0.469181	0.101734	-4.61184	3.99122e-06	4.12675e-05	mESC
ENSMUSG00000009580	Odam	0.162914	1.57668	4.99558	0.315615	0.752295		mESC
ENSMUSG00000009585	Apobec3	2261.13	-0.582603	0.112628	-5.17283	2.30579e-07	3.21138e-06	mESC
ENSMUSG00000009588	St6galnac1	0.808677	0.740185	2.83662	0.260939	0.794139		mESC
ENSMUSG00000009596	Taf7l	196.832	0.659645	0.216244	3.05046	0.00228489	0.0101324	mESC
ENSMUSG00000009614	Sardh	10.7952	0.529023	0.845623	0.625601	0.531577		mESC
ENSMUSG00000009621	Vav2	420.864	-0.0185844	0.161791	-0.114867	0.908551	0.947257	mESC
ENSMUSG00000009628	Tex15	729.474	0.0818378	0.157716	0.518893	0.603835	0.74099	mESC
ENSMUSG00000009630	Ppp2cb	906.189	-0.114617	0.132582	-0.864502	0.387312	0.556744	mESC
ENSMUSG00000009633	G0s2	9.46815	-1.75927	0.949977	-1.8519	0.0640398		mESC
ENSMUSG00000009640	Dmap1	1104.85	-0.329486	0.125657	-2.62211	0.0087387	0.0310389	mESC
ENSMUSG00000009646	Pla2g12b	32.1313	0.648514	0.496662	1.30574	0.191639	0.339631	mESC
ENSMUSG00000009647	Mcu	371.821	0.041477	0.171071	0.242455	0.808427	0.888083	mESC
ENSMUSG00000009654	Oit3	0.326764	0.145287	4.90203	0.0296382	0.976356		mESC
ENSMUSG00000009670	Tex11	124.523	-0.264331	0.263662	-1.00254	0.316084	0.4841	mESC
ENSMUSG00000009681	Bcr	573.452	-0.0354759	0.153964	-0.230417	0.817768	0.894073	mESC
ENSMUSG00000009687	Fxyd5	79.2512	-0.552894	0.319251	-1.73185	0.0833009	0.183466	mESC
ENSMUSG00000009731	Kcnd1	110.713	0.885927	0.283629	3.12354	0.00178687	0.00828506	mESC
ENSMUSG00000009733	Tfcp2	1290.99	0.7455	0.119616	6.23243	4.59265e-10	1.05388e-08	mESC
ENSMUSG00000009734	Pou6f2	41.3879	0.989856	0.441372	2.24268	0.0249175	0.0719306	mESC
ENSMUSG00000009739	Pou6f1	253.203	-0.407534	0.203466	-2.00295	0.0451823	0.114604	mESC
ENSMUSG00000009741	Ubp1	3319.51	-0.220882	0.106577	-2.07252	0.0382172	0.100662	mESC
ENSMUSG00000009772	Nuak2	191.163	0.146582	0.234153	0.626011	0.531308	0.684603	mESC
ENSMUSG00000009828	Cilk1	313.388	0.00909609	0.17961	0.0506434	0.95961	0.976787	mESC
ENSMUSG00000009863	Sdhb	1220.97	-0.829693	0.132318	-6.27044	3.60018e-10	8.45468e-09	mESC
ENSMUSG00000009876	Cox4i2	6.64812	-0.567698	1.07031	-0.530408	0.595829		mESC
ENSMUSG00000009894	Snap47	676.737	-0.12761	0.141741	-0.900304	0.367958	0.537214	mESC
ENSMUSG00000009900	Wnt3a	60.6835	-0.237391	0.369168	-0.643042	0.520197	0.675411	mESC
ENSMUSG00000009905	Kdsr	1058.2	0.00439075	0.12626	0.0347753	0.972259	0.983847	mESC
ENSMUSG00000009907	Vps4b	1717.5	-0.0871534	0.116238	-0.749782	0.453386	0.617846	mESC
ENSMUSG00000009927	Rps25	56986.8	-0.430392	0.126864	-3.39254	0.000692477	0.00371858	mESC
ENSMUSG00000009941	Nxf2	22.1401	0.177763	0.599012	0.296761	0.766649	0.86079	mESC
ENSMUSG00000009995	Taz	587.336	-0.249134	0.146586	-1.69958	0.0892092	0.193384	mESC
ENSMUSG00000010021	Kif19a	48.6216	0.596475	0.397707	1.49978	0.13367	0.260186	mESC
ENSMUSG00000010025	Aldh3a2	1056.43	-0.0785134	0.124621	-0.630019	0.528682	0.682455	mESC
ENSMUSG00000010044	Zmynd10	2.06823	-0.503292	2.01237	-0.2501	0.80251		mESC
ENSMUSG00000010045	Tmem115	404.996	-0.301077	0.197059	-1.52785	0.126549	0.25027	mESC
ENSMUSG00000010047	Hyal2	586.368	-0.499254	0.177926	-2.80596	0.00501666	0.0194524	mESC
ENSMUSG00000010048	Ifrd2	351.713	-0.533287	0.185991	-2.86728	0.00414016	0.0165749	mESC
ENSMUSG00000010051	Hyal1	1556.13	0.921115	0.117745	7.82296	5.15969e-15	2.36307e-13	mESC
ENSMUSG00000010054	Tusc2	498.467	-0.202174	0.154848	-1.30563	0.191679	0.339651	mESC
ENSMUSG00000010057	Nprl2	295.32	-0.001483	0.183106	-0.00809913	0.993538	0.996168	mESC
ENSMUSG00000010064	Slc38a3	76.74	0.553725	0.332355	1.66606	0.0957008	0.203506	mESC
ENSMUSG00000010066	Cacna2d2	198.425	0.265875	0.220196	1.20745	0.227259	0.383219	mESC
ENSMUSG00000010067	Rassf1	402.426	0.283958	0.167979	1.69043	0.0909451	0.196056	mESC
ENSMUSG00000010080	Epn3	10.7846	0.983473	0.831284	1.18308	0.236779		mESC
ENSMUSG00000010086	Rnf112	4.58079	0.238611	1.27815	0.186685	0.851908		mESC
ENSMUSG00000010095	Slc3a2	2499.6	-0.332297	0.118138	-2.81278	0.00491155	0.0191323	mESC
ENSMUSG00000010097	Nxf1	3588.54	-0.373884	0.104893	-3.56444	0.000364632	0.00214876	mESC
ENSMUSG00000010110	Stx5a	1628.69	-0.095178	0.114741	-0.829503	0.40682	0.574902	mESC
ENSMUSG00000010122	Slc47a1	81.6632	-0.0847838	0.325383	-0.260566	0.794427	0.878739	mESC
ENSMUSG00000010136	Pifo	4.58057	1.21615	1.31563	0.924381	0.355288		mESC
ENSMUSG00000010142	Tnfrsf13b	45.9059	0.222997	0.408169	0.546336	0.584835	0.726355	mESC
ENSMUSG00000010154	Spire2	163.542	-1.61551	0.253344	-6.37674	1.80896e-10	4.37861e-09	mESC
ENSMUSG00000010175	Prox1	97.0405	0.643556	0.293159	2.19525	0.0281458	0.0792652	mESC
ENSMUSG00000010205	Raver1	682.281	-0.316263	0.174485	-1.81255	0.069901	0.160753	mESC
ENSMUSG00000010277	2610507B11Rik	5212.68	-0.344805	0.109429	-3.15096	0.00162735	0.00767439	mESC
ENSMUSG00000010290	AI597479	896.712	-0.324219	0.136098	-2.38225	0.0172074	0.0535534	mESC
ENSMUSG00000010307	Tmem86a	46.1393	-0.0903823	0.427291	-0.211524	0.832479	0.902991	mESC
ENSMUSG00000010311	Optc	1.64934	1.35394	2.24236	0.603804	0.545974		mESC
ENSMUSG00000010342	Tex14	766.894	-0.301205	0.135166	-2.22841	0.0258534	0.0739937	mESC
ENSMUSG00000010358	Ifi35	183.444	-0.107883	0.221141	-0.487849	0.625657	0.756622	mESC
ENSMUSG00000010362	Rdm1	1892.61	0.400579	0.111605	3.58924	0.000331647	0.00197761	mESC
ENSMUSG00000010376	Nedd8	2562.65	-0.38605	0.119989	-3.21737	0.0012937	0.00634915	mESC
ENSMUSG00000010392	Gosr1	1095.8	-0.191265	0.124094	-1.54129	0.123245	0.245412	mESC
ENSMUSG00000010406	Mrpl52	443.611	-0.678665	0.187384	-3.62179	0.000292577	0.00177777	mESC
ENSMUSG00000010435	Spaca7	3.95429	-0.436336	1.34025	-0.325562	0.744756		mESC
ENSMUSG00000010453	Kansl3	1315.58	-0.213632	0.13005	-1.64269	0.100447	0.210856	mESC
ENSMUSG00000010461	Eya4	22.5464	0.819258	0.577325	1.41906	0.155882	0.291544	mESC
ENSMUSG00000010476	Ebf3	33.8364	0.253289	0.471716	0.536952	0.591301	0.731215	mESC
ENSMUSG00000010492	Uckl1os	23.0576	1.48776	0.58966	2.52308	0.0116333	0.0390278	mESC
ENSMUSG00000010505	Myt1	8.85415	1.16824	0.947472	1.23301	0.217572		mESC
ENSMUSG00000010517	Faf1	2758.4	-0.230222	0.107152	-2.14856	0.0316694	0.0868233	mESC
ENSMUSG00000010529	Gm266	2.0887	1.8882	2.06039	0.916428	0.359443		mESC
ENSMUSG00000010538	Tsacc	239.224	0.299067	0.205678	1.45405	0.145932	0.277998	mESC
ENSMUSG00000010554	Mettl16	2385.97	-0.293822	0.110126	-2.66806	0.00762906	0.0276557	mESC
ENSMUSG00000010592	Dazl	3652.23	-0.143494	0.112499	-1.27552	0.202125	0.352888	mESC
ENSMUSG00000010601	Apol7a	7.00497	0.397564	1.02686	0.387166	0.698633		mESC
ENSMUSG00000010607	Pigyl	406.789	-0.485256	0.208655	-2.32564	0.0200377	0.0603783	mESC
ENSMUSG00000010608	Rbm25	27620.3	0.318671	0.102766	3.10095	0.00192898	0.00881071	mESC
ENSMUSG00000010609	Psen2	185.853	0.0806185	0.220812	0.3651	0.715037	0.82408	mESC
ENSMUSG00000010651	Acaa1b	55.3791	0.739102	0.377639	1.95716	0.0503281	0.124621	mESC
ENSMUSG00000010660	Plcd1	163.813	-0.691808	0.24781	-2.79169	0.00524338	0.0201827	mESC
ENSMUSG00000010663	Fads1	2178.9	-0.541592	0.119361	-4.53744	5.6941e-06	5.64932e-05	mESC
ENSMUSG00000010721	Lmbr1	503.429	-0.426346	0.155418	-2.74321	0.00608413	0.0228453	mESC
ENSMUSG00000010751	Tnfrsf22	329.633	-0.404097	0.177139	-2.28124	0.0225341	0.0665293	mESC
ENSMUSG00000010755	Cars	3911.25	-0.21244	0.110074	-1.92997	0.0536106	0.131015	mESC
ENSMUSG00000010760	Phlda2	58.6189	-0.881047	0.393261	-2.24036	0.0250674	0.0722596	mESC
ENSMUSG00000010796	Asz1	59.6696	0.604602	0.370634	1.63126	0.102835	0.214441	mESC
ENSMUSG00000010797	Wnt2	3.19216	1.04612	1.57171	0.665592	0.505672		mESC
ENSMUSG00000010803	Gabra1	4.71546	-0.630825	1.24275	-0.507603	0.611732		mESC
ENSMUSG00000010825	Grid2ip	40.1919	0.299131	0.441996	0.676775	0.498549	0.657632	mESC
ENSMUSG00000010830	Kdelr3	601.786	-0.142841	0.145606	-0.981009	0.326589	0.495414	mESC
ENSMUSG00000010841	Cfap97d1	0.637069	0.144939	3.13539	0.0462269	0.963129		mESC
ENSMUSG00000010911	Apip	524.491	-0.102324	0.155344	-0.658693	0.510093	0.666527	mESC
ENSMUSG00000010914	Pdhx	1138.87	-0.0605478	0.124941	-0.484611	0.627952	0.758525	mESC
ENSMUSG00000010936	Vac14	1171.17	-0.215827	0.126001	-1.7129	0.0867303	0.189187	mESC
ENSMUSG00000011008	Mcoln2	2.81108	-0.849905	1.58408	-0.536529	0.591593		mESC
ENSMUSG00000011034	Slc5a1	487.455	1.05007	0.15461	6.79172	1.10804e-11	3.29915e-10	mESC
ENSMUSG00000011096	Akt1s1	643.08	-0.392276	0.153541	-2.55486	0.010623	0.036256	mESC
ENSMUSG00000011114	Tbrg1	2463.73	-0.228623	0.111962	-2.04198	0.0411536	0.106628	mESC
ENSMUSG00000011118	Panx3	0.162914	1.57668	4.99558	0.315615	0.752295		mESC
ENSMUSG00000011148	Adssl1	32.3782	0.267227	0.486869	0.548868	0.583096	0.725052	mESC
ENSMUSG00000011154	Cfap161	6.96118	0.0272009	1.0365	0.026243	0.979064		mESC
ENSMUSG00000011158	Brf1	687.037	-0.0829099	0.139386	-0.594824	0.551961	0.701269	mESC
ENSMUSG00000011171	Vipr2	6.83429	0.202203	1.03208	0.195918	0.844675		mESC
ENSMUSG00000011179	Odc1	9426.07	-0.2055	0.102862	-1.99782	0.0457366	0.115625	mESC
ENSMUSG00000011254	Thg1l	620.509	-0.503674	0.142975	-3.52282	0.000426984	0.00246616	mESC
ENSMUSG00000011256	Adam19	1040.3	-0.349774	0.134163	-2.60709	0.00913162	0.0321449	mESC
ENSMUSG00000011257	Pabpc4	4471.96	-0.554889	0.123458	-4.49455	6.97157e-06	6.72628e-05	mESC
ENSMUSG00000011263	Exoc3l2	56.6283	0.33935	0.373861	0.907689	0.364043	0.533544	mESC
ENSMUSG00000011267	Zfp296	797.072	0.066767	0.175567	0.380293	0.703728	0.815732	mESC
ENSMUSG00000011305	Plin5	19.0596	-0.237891	0.641665	-0.370741	0.710831	0.821248	mESC
ENSMUSG00000011306	Sugp1	1075.52	0.10641	0.144571	0.736037	0.461708	0.625525	mESC
ENSMUSG00000011349	Dmrtc2	9.98571	-0.783046	0.867526	-0.90262	0.366728		mESC
ENSMUSG00000011350	Gm5893	1.1016	-0.316293	2.65804	-0.118995	0.90528		mESC
ENSMUSG00000011382	Dhdh	667.629	-0.331094	0.144746	-2.28742	0.0221716	0.0656567	mESC
ENSMUSG00000011427	Zfp790	449.606	-0.45279	0.159615	-2.83677	0.00455726	0.0179517	mESC
ENSMUSG00000011463	Cpb1	1.13264	2.67922	3.02972	0.88431	0.376529		mESC
ENSMUSG00000011486	Slc25a41	15.115	-0.120026	0.720148	-0.166668	0.867631	0.923034	mESC
ENSMUSG00000011589	Fsd1	108.211	0.119746	0.311354	0.384597	0.700536	0.813299	mESC
ENSMUSG00000011632	Pinlyp	24.0665	1.88135	0.581343	3.23621	0.00121126	0.0059979	mESC
ENSMUSG00000011658	Fuz	339.244	0.0582337	0.183226	0.317824	0.750618	0.84939	mESC
ENSMUSG00000011751	Sptbn4	351.107	0.642024	0.193497	3.31801	0.000906612	0.00469396	mESC
ENSMUSG00000011752	Pgam1	6427.4	-0.656969	0.118754	-5.5322	3.16238e-08	5.26491e-07	mESC
ENSMUSG00000011831	Evi5	3086.02	-0.328085	0.106176	-3.09001	0.00200147	0.00907983	mESC
ENSMUSG00000011832	Evi5l	170.79	-0.0455502	0.236959	-0.192228	0.847563	0.911648	mESC
ENSMUSG00000011837	Snapc2	242.113	-0.209271	0.199555	-1.04869	0.294322	0.459888	mESC
ENSMUSG00000011877	Git1	934.918	-0.76609	0.172406	-4.44353	8.84956e-06	8.32002e-05	mESC
ENSMUSG00000011884	Gltp	935.535	0.000354584	0.137017	0.00258788	0.997935	0.998829	mESC
ENSMUSG00000011958	Bnip2	922.855	-0.0777702	0.129565	-0.600239	0.548347	0.698098	mESC
ENSMUSG00000011960	Ccnt1	4718.52	-0.117925	0.107294	-1.09908	0.271735	0.435529	mESC
ENSMUSG00000012017	Scarf2	42.9459	0.138014	0.430382	0.320677	0.748455	0.847942	mESC
ENSMUSG00000012042	4930579F01Rik	0.6439	1.67552	3.7001	0.45283	0.650671		mESC
ENSMUSG00000012076	Brms1l	470.431	-0.21369	0.156901	-1.36194	0.173215	0.314451	mESC
ENSMUSG00000012114	Med15	762.729	-0.133274	0.147782	-0.901828	0.367148	0.536457	mESC
ENSMUSG00000012117	Dhdds	603.453	-0.14517	0.146346	-0.991964	0.321215	0.489935	mESC
ENSMUSG00000012123	Crybg2	282.587	-0.39678	0.202232	-1.96201	0.0497614	0.123467	mESC
ENSMUSG00000012126	Ubxn11	442.082	-0.718668	0.168624	-4.26194	2.02656e-05	0.000173801	mESC
ENSMUSG00000012187	Mogat1	3.72842	1.62548	1.44726	1.12315	0.261374		mESC
ENSMUSG00000012211	Tex22	18.01	1.99711	0.689153	2.89792	0.00375646	0.0152827	mESC
ENSMUSG00000012282	Wnt8a	50.7753	1.89669	0.408812	4.6395	3.49248e-06	3.66951e-05	mESC
ENSMUSG00000012296	Tjap1	896.432	-0.0366893	0.144591	-0.253745	0.799692	0.882263	mESC
ENSMUSG00000012350	Ehf	31.2116	-0.256664	0.510205	-0.503061	0.614922	0.74856	mESC
ENSMUSG00000012396	Nanog	36128.5	-0.408474	0.100695	-4.05655	4.98021e-05	0.000384399	mESC
ENSMUSG00000012405	Rpl15	30400	-0.493226	0.0947298	-5.20666	1.92266e-07	2.72769e-06	mESC
ENSMUSG00000012422	Tmem167	2206.33	-0.297589	0.124503	-2.39022	0.0168385	0.0526277	mESC
ENSMUSG00000012428	Steap4	4.62333	0.250795	1.23586	0.202931	0.839189		mESC
ENSMUSG00000012429	Mplkip	758.659	0.307957	0.144884	2.12554	0.0335413	0.0909054	mESC
ENSMUSG00000012443	Kif11	3352.15	-0.731646	0.104226	-7.01981	2.22163e-12	7.33071e-11	mESC
ENSMUSG00000012483	Rpa3	1197.07	-0.524982	0.148283	-3.5404	0.000399522	0.0023258	mESC
ENSMUSG00000012519	Mlkl	9.61105	1.45927	0.89647	1.62779	0.103569		mESC
ENSMUSG00000012520	Phox2b	36.8704	1.81251	0.480017	3.77593	0.00015941	0.00105675	mESC
ENSMUSG00000012535	Tnpo3	5007.39	-0.27749	0.10188	-2.72371	0.00645534	0.0240063	mESC
ENSMUSG00000012609	Ttll5	710.595	-0.235253	0.138467	-1.69899	0.0893216	0.193558	mESC
ENSMUSG00000012640	Zfp715	708.709	-0.269762	0.137706	-1.95897	0.0501164	0.12418	mESC
ENSMUSG00000012705	Retn	46.4121	0.313224	0.406164	0.771176	0.440602	0.606048	mESC
ENSMUSG00000012777	Acp4	2.96227	2.45773	1.66803	1.47343	0.140634		mESC
ENSMUSG00000012819	Cdh23	30.1569	-0.458933	0.509876	-0.900088	0.368074	0.537291	mESC
ENSMUSG00000012848	Rps5	17928.3	-0.510795	0.124824	-4.09214	4.27418e-05	0.000336493	mESC
ENSMUSG00000012889	Podnl1	9.53183	0.0486444	0.868487	0.0560105	0.955333		mESC
ENSMUSG00000013033	Adgrl1	1218.18	-0.325541	0.140684	-2.31399	0.0206685	0.061941	mESC
ENSMUSG00000013076	Amotl1	1219.44	0.614213	0.124495	4.93364	8.07111e-07	9.88733e-06	mESC
ENSMUSG00000013083	2200002J24Rik	1.46313	1.19536	2.38961	0.500231	0.616913		mESC
ENSMUSG00000013089	Etv5	11172.9	-0.470155	0.0967126	-4.86136	1.16581e-06	1.36744e-05	mESC
ENSMUSG00000013091	Tmem190	0.171608	1.61453	4.99292	0.323363	0.74642		mESC
ENSMUSG00000013150	Gfod2	915.596	0.751104	0.140872	5.33183	9.72259e-08	1.46303e-06	mESC
ENSMUSG00000013155	Enkd1	219.065	-0.909354	0.226904	-4.00766	6.13244e-05	0.000462658	mESC
ENSMUSG00000013158	4933405L10Rik	6.23198	0.68193	1.10905	0.614877	0.538636		mESC
ENSMUSG00000013160	Atp6v0d1	1280.28	0.0413914	0.124821	0.331606	0.740187	0.842726	mESC
ENSMUSG00000013236	Ptprs	1712.67	0.254404	0.302674	0.840523	0.400615	0.569525	mESC
ENSMUSG00000013275	Slc41a1	1259.61	-0.582906	0.126889	-4.59381	4.35228e-06	4.46038e-05	mESC
ENSMUSG00000013338	Fer1l4	9.95544	0.618458	0.85544	0.72297	0.469698		mESC
ENSMUSG00000013353	4931406B18Rik	1.57575	0.132641	2.09732	0.0632431	0.949573		mESC
ENSMUSG00000013367	Iglon5	2.34562	-0.422683	1.7465	-0.242016	0.808767		mESC
ENSMUSG00000013415	Igf2bp1	24821.9	-0.186742	0.097557	-1.91418	0.0555968	0.135017	mESC
ENSMUSG00000013418	B4galnt2	99.4952	0.610691	0.290683	2.10089	0.0356509	0.0953243	mESC
ENSMUSG00000013419	Zfp651	98.9912	0.123779	0.32974	0.375385	0.707374	0.818626	mESC
ENSMUSG00000013465	Nelfb	934.888	-0.387421	0.133021	-2.91247	0.0035858	0.0147131	mESC
ENSMUSG00000013483	Card14	12.7417	-0.869083	0.795339	-1.09272	0.274516	0.438586	mESC
ENSMUSG00000013495	Tmem175	200.459	0.0272506	0.213478	0.127651	0.898426	0.942114	mESC
ENSMUSG00000013523	Bcas1	65.8562	0.359688	0.349249	1.02989	0.303062	0.469776	mESC
ENSMUSG00000013539	Tango2	279.332	0.016775	0.191735	0.0874905	0.930282	0.960208	mESC
ENSMUSG00000013562	4833413E03Rik	17.1513	1.22393	0.666219	1.83712	0.0661918	0.154198	mESC
ENSMUSG00000013584	Aldh1a2	287.347	-0.0448424	0.184052	-0.243639	0.80751	0.887274	mESC
ENSMUSG00000013593	Ndufs2	3055.17	-0.377936	0.10605	-3.56376	0.000365577	0.00215318	mESC
ENSMUSG00000013611	Snx31	11.552	-0.319953	0.869953	-0.367782	0.713035	0.822754	mESC
ENSMUSG00000013622	Atraid	653.112	0.129527	0.156965	0.825201	0.409257	0.577349	mESC
ENSMUSG00000013629	Cad	6833.32	0.386236	0.13355	2.89207	0.00382713	0.015513	mESC
ENSMUSG00000013643	Lypd8	0.162914	1.57668	4.99558	0.315615	0.752295		mESC
ENSMUSG00000013646	Sh3bp5l	555.419	-0.516135	0.163641	-3.15407	0.00161011	0.00760284	mESC
ENSMUSG00000013662	Atad1	1257.45	-0.148153	0.125028	-1.18496	0.236033	0.393951	mESC
ENSMUSG00000013663	Pten	4456.2	-0.123927	0.108531	-1.14186	0.253512	0.414582	mESC
ENSMUSG00000013698	Pea15a	187.497	0.551418	0.219718	2.50966	0.0120848	0.0403404	mESC
ENSMUSG00000013701	Timm23	3229.13	-0.277219	0.112978	-2.45374	0.0141381	0.0457287	mESC
ENSMUSG00000013707	Tnfaip8l2	23.4456	-0.00190808	0.59329	-0.00321609	0.997434	0.998474	mESC
ENSMUSG00000013736	Trnt1	1040.49	0.142925	0.138088	1.03503	0.300657	0.466902	mESC
ENSMUSG00000013766	Ly6g6e	143.263	0.171775	0.251142	0.683976	0.493991	0.653572	mESC
ENSMUSG00000013787	Ehmt2	1612.57	-0.605444	0.14608	-4.14461	3.40387e-05	0.000275644	mESC
ENSMUSG00000013822	Elof1	685.312	-0.662295	0.139616	-4.74369	2.09861e-06	2.32915e-05	mESC
ENSMUSG00000013833	Med16	320.352	-0.10544	0.184257	-0.572247	0.567155	0.713306	mESC
ENSMUSG00000013846	St3gal1	57.5092	0.329582	0.38198	0.862825	0.388234	0.557596	mESC
ENSMUSG00000013858	Tmem259	597.179	-0.202177	0.168277	-1.20145	0.229577	0.386109	mESC
ENSMUSG00000013878	Rnf170	544.739	-0.237817	0.155848	-1.52595	0.127021	0.250876	mESC
ENSMUSG00000013921	Clip3	52.5816	-0.566386	0.387616	-1.4612	0.14396	0.275334	mESC
ENSMUSG00000013928	Thap8	99.6572	0.894222	0.296159	3.0194	0.00253279	0.0110127	mESC
ENSMUSG00000013936	Myl2	9.8558	0.135038	0.865469	0.156028	0.876011		mESC
ENSMUSG00000013973	Dedd	862.759	-0.415215	0.131538	-3.15661	0.00159614	0.00755464	mESC
ENSMUSG00000013974	Mcemp1	1.59314	-0.435938	2.09395	-0.208189	0.835081		mESC
ENSMUSG00000013997	Nit1	967.386	0.0132391	0.130797	0.101219	0.919377	0.954083	mESC
ENSMUSG00000014030	Pax5	71.7697	0.682453	0.337452	2.02237	0.0431378	0.110664	mESC
ENSMUSG00000014039	Prdm15	444.086	-0.283956	0.160907	-1.76472	0.0776111	0.174201	mESC
ENSMUSG00000014074	Rnf168	2179.26	-0.251814	0.118582	-2.12355	0.0337075	0.0912325	mESC
ENSMUSG00000014075	Tctex1d2	397.537	-0.50009	0.175528	-2.84907	0.00438474	0.0173963	mESC
ENSMUSG00000014077	Chp1	891.797	-0.13247	0.130464	-1.01538	0.309927	0.477467	mESC
ENSMUSG00000014104	Sval2	0.334522	2.58797	4.74937	0.544907	0.585817		mESC
ENSMUSG00000014158	Trpv4	49.6596	-0.260904	0.393772	-0.662577	0.507602	0.664727	mESC
ENSMUSG00000014164	Klhl3	117.101	-0.130229	0.2712	-0.480197	0.631088	0.761146	mESC
ENSMUSG00000014177	Tvp23b	597.854	-0.0242768	0.150921	-0.160858	0.872205	0.925848	mESC
ENSMUSG00000014195	Dnajc7	8083.07	-0.23726	0.100051	-2.37139	0.0177213	0.0547818	mESC
ENSMUSG00000014198	Zfp385c	10.8372	-0.331103	0.854786	-0.387352	0.698496		mESC
ENSMUSG00000014226	Cacybp	4690.75	-0.590116	0.108079	-5.46004	4.76037e-08	7.60385e-07	mESC
ENSMUSG00000014232	Cluap1	329.969	-0.456433	0.175733	-2.59731	0.00939557	0.0328957	mESC
ENSMUSG00000014243	Zswim7	399.961	-0.191286	0.166964	-1.14567	0.251931	0.412819	mESC
ENSMUSG00000014245	Pigl	2379.95	0.29708	0.109408	2.71535	0.00662067	0.0245302	mESC
ENSMUSG00000014294	Ndufa2	1517.98	-0.881537	0.131644	-6.69635	2.13686e-11	6.02442e-10	mESC
ENSMUSG00000014301	Pam16	439.872	-0.299785	0.17447	-1.71826	0.0857489	0.187472	mESC
ENSMUSG00000014303	Glis2	537.489	-0.383486	0.160302	-2.39227	0.0167446	0.0523861	mESC
ENSMUSG00000014313	Cox6c	13184.8	-0.440064	0.136461	-3.22483	0.00126049	0.00620684	mESC
ENSMUSG00000014329	Bicc1	446.174	0.775457	0.161641	4.79742	1.60725e-06	1.8251e-05	mESC
ENSMUSG00000014349	Ube2z	2815.43	-0.277967	0.108196	-2.56911	0.010196	0.0350859	mESC
ENSMUSG00000014351	Gip	7.0195	-1.15268	1.02872	-1.12049	0.262504		mESC
ENSMUSG00000014353	Tmem87b	854.306	-0.377781	0.134663	-2.80538	0.00502573	0.0194774	mESC
ENSMUSG00000014355	Anapc1	3734.98	-0.241178	0.106885	-2.25643	0.0240439	0.0699485	mESC
ENSMUSG00000014361	Mertk	98.0518	0.0740013	0.287281	0.257593	0.796721	0.8803	mESC
ENSMUSG00000014402	Tsg101	958.332	-0.150634	0.127697	-1.17962	0.23815	0.396498	mESC
ENSMUSG00000014418	Hps5	801.616	-0.066586	0.134104	-0.496524	0.619525	0.752297	mESC
ENSMUSG00000014426	Map3k4	1057.66	-0.100916	0.134737	-0.74898	0.453869	0.618199	mESC
ENSMUSG00000014444	Piezo1	2380.91	0.394467	0.305618	1.29072	0.196802	0.345944	mESC
ENSMUSG00000014453	Blk	1.10935	1.46185	2.91409	0.50165	0.615914		mESC
ENSMUSG00000014470	Rnf166	152.826	-0.149163	0.240097	-0.621263	0.534427	0.686179	mESC
ENSMUSG00000014496	Ankrd28	1768.03	-0.360336	0.116014	-3.10597	0.00189657	0.00869508	mESC
ENSMUSG00000014498	Ankrd52	897.049	-0.428338	0.135778	-3.15469	0.00160668	0.00759151	mESC
ENSMUSG00000014503	Pkd2l2	23.6878	1.3993	0.576607	2.42679	0.015233	0.0485657	mESC
ENSMUSG00000014504	Srp19	867.427	-0.310066	0.138971	-2.23116	0.0256705	0.0735847	mESC
ENSMUSG00000014529	Tmbim7	1.9587	2.48307	2.12432	1.16888	0.242454		mESC
ENSMUSG00000014542	Clec4f	0.162914	1.57668	4.99558	0.315615	0.752295		mESC
ENSMUSG00000014547	Wdfy2	885.487	-0.376318	0.133308	-2.82293	0.00475874	0.0186089	mESC
ENSMUSG00000014550	Rbsn	1155.34	-0.301353	0.126576	-2.38081	0.0172747	0.0537323	mESC
ENSMUSG00000014551	Mrps25	1386.12	-0.298618	0.119952	-2.48948	0.0127929	0.0422759	mESC
ENSMUSG00000014554	Dguok	286.519	-0.152023	0.188416	-0.806847	0.419755	0.586758	mESC
ENSMUSG00000014592	Camta1	417.556	-0.141196	0.166698	-0.847017	0.396986	0.566215	mESC
ENSMUSG00000014599	Csf1	26.5968	0.637929	0.534278	1.194	0.232476	0.38946	mESC
ENSMUSG00000014601	Strip1	927.816	-0.148679	0.132277	-1.124	0.261014	0.423481	mESC
ENSMUSG00000014602	Kif1a	218.206	0.603302	0.222061	2.71683	0.00659098	0.0244326	mESC
ENSMUSG00000014603	Alx3	6.33095	0.00621382	1.06664	0.00582563	0.995352		mESC
ENSMUSG00000014606	Slc25a11	1217.53	-0.314664	0.124766	-2.52204	0.0116677	0.0391198	mESC
ENSMUSG00000014609	Chrne	18.4579	1.25023	0.685326	1.82429	0.0681079	0.157622	mESC
ENSMUSG00000014633	Cmc2	312.879	-0.583619	0.179141	-3.25787	0.00112251	0.0056202	mESC
ENSMUSG00000014668	Chfr	1313.67	-0.15586	0.120975	-1.28837	0.197616	0.346892	mESC
ENSMUSG00000014686	Ceacam16	10.0022	-0.681855	0.867401	-0.78609	0.431815		mESC
ENSMUSG00000014704	Hoxa2	3.82334	0.15502	1.35748	0.114197	0.909081		mESC
ENSMUSG00000014725	Adam28	3.04571	0.929449	1.54156	0.602929	0.546556		mESC
ENSMUSG00000014747	Ankrd53	2.64607	2.28083	1.75618	1.29875	0.194031		mESC
ENSMUSG00000014748	Tex261	1009.95	-0.0466769	0.128856	-0.362241	0.717172	0.825421	mESC
ENSMUSG00000014763	Fam120b	394.644	0.333524	0.166087	2.00813	0.0446295	0.11345	mESC
ENSMUSG00000014767	Tbp	1111.56	-0.112961	0.125393	-0.900858	0.367664	0.53689	mESC
ENSMUSG00000014769	Psmb1	5795.84	-0.308605	0.105289	-2.93103	0.00337844	0.0140081	mESC
ENSMUSG00000014771	Pdcd2	1085.37	-0.0966591	0.123885	-0.780233	0.435254	0.601116	mESC
ENSMUSG00000014773	Dll1	71.952	1.46809	0.345607	4.24786	2.15826e-05	0.000183739	mESC
ENSMUSG00000014776	Nol3	55.1697	-0.410113	0.379067	-1.0819	0.279297	0.443847	mESC
ENSMUSG00000014778	Fhod1	137.489	-0.0607487	0.276616	-0.219614	0.826172	0.899132	mESC
ENSMUSG00000014782	Plekhg4	39.4191	-0.123884	0.438815	-0.282314	0.777703	0.867981	mESC
ENSMUSG00000014786	Slc9a5	150.254	0.103528	0.23954	0.432195	0.6656	0.787972	mESC
ENSMUSG00000014791	Elmo3	158.115	0.306421	0.235842	1.29926	0.193854	0.342456	mESC
ENSMUSG00000014813	Stc1	1.58537	0.16907	2.09366	0.0807533	0.935638		mESC
ENSMUSG00000014837	4931428F04Rik	134.909	-0.147642	0.249633	-0.591436	0.554229	0.703071	mESC
ENSMUSG00000014846	Tppp3	88.4525	-0.876196	0.31316	-2.79792	0.00514334	0.0198567	mESC
ENSMUSG00000014850	Msh3	995.137	-0.312271	0.130448	-2.39383	0.0166735	0.0521933	mESC
ENSMUSG00000014852	Adamts13	2.55603	0.894728	1.70652	0.524301	0.600069		mESC
ENSMUSG00000014856	Tmem208	754.772	0.0179686	0.16291	0.110298	0.912173	0.949777	mESC
ENSMUSG00000014859	E2f4	1130.67	-0.216195	0.123525	-1.75022	0.0800808	0.178261	mESC
ENSMUSG00000014867	Surf4	2258.49	-0.217774	0.117162	-1.85874	0.0630638	0.148478	mESC
ENSMUSG00000014873	Surf2	683.301	-0.289734	0.140381	-2.06391	0.0390267	0.102233	mESC
ENSMUSG00000014905	Dnajb9	772.442	0.427728	0.135573	3.15496	0.00160518	0.0075861	mESC
ENSMUSG00000014907	Naf1	630.281	-0.48512	0.143008	-3.39226	0.000693181	0.0037213	mESC
ENSMUSG00000014932	Yes1	7718.81	-0.721199	0.112297	-6.42226	1.34265e-10	3.31905e-09	mESC
ENSMUSG00000014956	Ppp1cb	5178.54	-0.468026	0.102895	-4.54857	5.40128e-06	5.39761e-05	mESC
ENSMUSG00000014959	Gorasp2	1712.81	0.0664714	0.119013	0.558524	0.576486	0.719952	mESC
ENSMUSG00000014980	Tsen15	471.209	-0.394871	0.166158	-2.37648	0.0174787	0.0542141	mESC
ENSMUSG00000015001	Oc90	10.9571	0.926338	0.819667	1.13014	0.258417		mESC
ENSMUSG00000015002	Efr3a	2543.34	-0.190274	0.109657	-1.73518	0.0827087	0.182652	mESC
ENSMUSG00000015013	Trappc2l	859.298	-0.277044	0.150723	-1.8381	0.0660476	0.153992	mESC
ENSMUSG00000015016	Acsf3	238.187	-0.0873983	0.204328	-0.427735	0.668844	0.789894	mESC
ENSMUSG00000015023	Ddx19a	990.527	-0.055766	0.138642	-0.40223	0.687515	0.804244	mESC
ENSMUSG00000015027	Galns	203.21	0.198946	0.210694	0.944244	0.345045	0.514792	mESC
ENSMUSG00000015053	Gata2	53.1406	0.166249	0.392119	0.423976	0.671583	0.792156	mESC
ENSMUSG00000015083	C8g	57.119	0.106624	0.368398	0.289427	0.772254	0.864698	mESC
ENSMUSG00000015085	Entpd2	8.11527	0.185892	0.963098	0.193015	0.846947		mESC
ENSMUSG00000015087	Rabl6	888.962	-0.130273	0.135209	-0.963493	0.3353	0.50455	mESC
ENSMUSG00000015090	Ptgds	6.82656	-0.346165	1.06415	-0.325297	0.744956		mESC
ENSMUSG00000015092	Edf1	1196.32	-0.555424	0.143239	-3.87761	0.00010549	0.000742328	mESC
ENSMUSG00000015093	Clic3	6.06443	0.427448	1.12691	0.379312	0.704457		mESC
ENSMUSG00000015094	Npdc1	83.0505	0.0929374	0.325953	0.285126	0.775548	0.866759	mESC
ENSMUSG00000015095	Fbxw5	447.416	-0.163469	0.162544	-1.00569	0.314566	0.48246	mESC
ENSMUSG00000015112	Slc25a13	2495.31	-0.741596	0.109482	-6.77368	1.25544e-11	3.66586e-10	mESC
ENSMUSG00000015120	Ube2i	6394.51	-0.172357	0.0989955	-1.74106	0.0816735	0.180891	mESC
ENSMUSG00000015126	Tsr3	641.621	-0.282268	0.143934	-1.9611	0.0498673	0.123716	mESC
ENSMUSG00000015127	Unkl	487.574	-0.347607	0.163802	-2.12212	0.0338279	0.0914911	mESC
ENSMUSG00000015133	Lrrk1	49.4594	0.398638	0.395664	1.00752	0.313686	0.48148	mESC
ENSMUSG00000015134	Aldh1a3	119.97	-0.212937	0.264741	-0.804323	0.42121	0.588383	mESC
ENSMUSG00000015143	Actn1	2253.48	-0.175805	0.117619	-1.4947	0.134993	0.262206	mESC
ENSMUSG00000015149	Sirt2	288.363	-0.0730386	0.186212	-0.392234	0.694885	0.809608	mESC
ENSMUSG00000015165	Hnrnpl	8749.35	-0.369297	0.0978294	-3.7749	0.000160069	0.00106016	mESC
ENSMUSG00000015176	Nolc1	3896.21	-0.358182	0.106386	-3.3668	0.000760445	0.0040284	mESC
ENSMUSG00000015189	Casd1	191.892	0.141435	0.216687	0.652719	0.513938	0.669832	mESC
ENSMUSG00000015202	Cnksr3	352.346	-0.121915	0.177107	-0.688369	0.491221	0.651273	mESC
ENSMUSG00000015214	Mtmr1	172.311	-0.0526557	0.239151	-0.220177	0.825733	0.898908	mESC
ENSMUSG00000015217	Hmgb3	1152.21	-0.735078	0.122545	-5.99845	1.9921e-09	4.07936e-08	mESC
ENSMUSG00000015222	Map2	129.235	-0.586383	0.2672	-2.19455	0.0281958	0.0793603	mESC
ENSMUSG00000015224	Cyp2j9	25.2848	0.477669	0.543582	0.878742	0.379541	0.549005	mESC
ENSMUSG00000015242	Nipsnap3a	0.334522	2.58797	4.74937	0.544907	0.585817		mESC
ENSMUSG00000015243	Abca1	807.526	1.06288	0.140243	7.57886	3.48607e-14	1.42774e-12	mESC
ENSMUSG00000015247	Nipsnap3b	734.009	-0.426162	0.145166	-2.93568	0.00332814	0.0138385	mESC
ENSMUSG00000015289	Lage3	1161.95	0.198392	0.130285	1.52276	0.127819	0.252034	mESC
ENSMUSG00000015290	Ubl4a	658.105	-0.426925	0.141552	-3.01602	0.00256114	0.0111119	mESC
ENSMUSG00000015291	Gdi1	1827.68	-0.144959	0.11284	-1.28464	0.198917	0.348362	mESC
ENSMUSG00000015305	Sash1	1774.04	0.33981	0.122614	2.77138	0.00558187	0.0212485	mESC
ENSMUSG00000015312	Gadd45b	469.991	-0.137693	0.178659	-0.770707	0.440881	0.606269	mESC
ENSMUSG00000015314	Slamf6	67.4591	-1.06897	0.37327	-2.8638	0.00418589	0.0167337	mESC
ENSMUSG00000015316	Slamf1	5.41462	0.315176	1.14536	0.275177	0.78318		mESC
ENSMUSG00000015335	Zdhhc12	744.137	-0.35076	0.149923	-2.33961	0.019304	0.0587044	mESC
ENSMUSG00000015337	Endog	231.082	-0.782275	0.212177	-3.6869	0.000227001	0.00143377	mESC
ENSMUSG00000015340	Cybb	122.832	-0.716061	0.261676	-2.73644	0.00621077	0.0232575	mESC
ENSMUSG00000015341	Golga7	1760.34	-0.221394	0.11327	-1.95456	0.0506348	0.125155	mESC
ENSMUSG00000015342	Xk	86.753	-0.165974	0.310207	-0.535043	0.59262	0.732439	mESC
ENSMUSG00000015354	Pcolce2	806.495	-0.203228	0.133086	-1.52705	0.126749	0.250526	mESC
ENSMUSG00000015355	Cd48	0.636141	0.0821172	3.63852	0.0225689	0.981994		mESC
ENSMUSG00000015357	Clpx	903.421	-0.224294	0.132093	-1.698	0.0895086	0.193868	mESC
ENSMUSG00000015363	Trabd	285.899	-0.376565	0.202419	-1.86032	0.0628402	0.148126	mESC
ENSMUSG00000015365	Mov10l1	105.892	0.435886	0.284375	1.53278	0.125329	0.248597	mESC
ENSMUSG00000015377	Dennd6b	511.09	-0.208295	0.164033	-1.26984	0.204142	0.355062	mESC
ENSMUSG00000015396	Cd83	2.40089	0.3334	1.68991	0.197289	0.843602		mESC
ENSMUSG00000015401	Cltrn	0.785388	-0.377071	3.3302	-0.113228	0.90985		mESC
ENSMUSG00000015405	Ace2	2.71894	1.02964	1.66741	0.617508	0.5369		mESC
ENSMUSG00000015441	Gzmf	0.799049	2.12073	3.41625	0.620778	0.534745		mESC
ENSMUSG00000015443	Gzmn	1.59904	0.694419	2.13244	0.325646	0.744693		mESC
ENSMUSG00000015451	C4a	195.602	1.4319	0.218088	6.5657	5.17901e-11	1.37909e-09	mESC
ENSMUSG00000015452	Ager	10.2592	-0.636221	0.862144	-0.737952	0.460544		mESC
ENSMUSG00000015461	Atf6b	680.351	-0.127166	0.147122	-0.864357	0.387392	0.556822	mESC
ENSMUSG00000015467	Egfl8	12.2343	-0.0481353	0.774564	-0.0621449	0.950447	0.971034	mESC
ENSMUSG00000015468	Notch4	479.475	-0.856448	0.181961	-4.70677	2.51675e-06	2.73277e-05	mESC
ENSMUSG00000015474	Ppt2	186.333	-0.0467587	0.218649	-0.213853	0.830662	0.902143	mESC
ENSMUSG00000015476	Prrt1	2.94489	2.44883	1.68333	1.45475	0.145737		mESC
ENSMUSG00000015478	Rnf5	272.095	-0.401109	0.237276	-1.69047	0.0909373	0.196056	mESC
ENSMUSG00000015484	Fam163a	47.7935	0.982748	0.407858	2.40953	0.015973	0.0504224	mESC
ENSMUSG00000015488	Cacfd1	243.021	0.167381	0.196133	0.853405	0.393435	0.56276	mESC
ENSMUSG00000015501	Hivep2	177.317	0.155522	0.2224	0.699287	0.484373	0.645606	mESC
ENSMUSG00000015519	2310057J18Rik	0.318999	0.182486	4.94835	0.0368782	0.970582		mESC
ENSMUSG00000015522	Arnt	2041.32	0.0379678	0.118186	0.321254	0.748018	0.847577	mESC
ENSMUSG00000015533	Itga2	4.23733	1.89895	1.39222	1.36397	0.172577		mESC
ENSMUSG00000015536	Mocs2	757.955	0.0969345	0.138325	0.700776	0.483443	0.644678	mESC
ENSMUSG00000015542	Nat9	224.216	0.242996	0.205616	1.18179	0.237289	0.395511	mESC
ENSMUSG00000015568	Lpl	132.417	-1.09076	0.259257	-4.20725	2.58493e-05	0.000215655	mESC
ENSMUSG00000015575	Atp6v0e	1798.51	-0.240436	0.118847	-2.02307	0.0430659	0.110532	mESC
ENSMUSG00000015579	Nkx2-5	11.1802	0.0557627	0.824842	0.067604	0.946101	0.968503	mESC
ENSMUSG00000015597	Zfp318	893.042	-0.324048	0.132436	-2.44683	0.0144121	0.0464244	mESC
ENSMUSG00000015599	Ttbk1	81.3292	1.03283	0.328524	3.14386	0.00166736	0.00781964	mESC
ENSMUSG00000015605	Srf	299.09	-0.243464	0.225989	-1.07733	0.281335	0.446154	mESC
ENSMUSG00000015619	Gata3	36.6584	0.634832	0.467829	1.35697	0.174789	0.316554	mESC
ENSMUSG00000015627	Gata5	3.87768	0.87044	1.36836	0.63612	0.524698		mESC
ENSMUSG00000015647	Lama5	6300.64	0.098937	0.304638	0.32477	0.745355	0.845978	mESC
ENSMUSG00000015652	Steap1	79.2079	0.529444	0.321176	1.64845	0.0992597	0.208934	mESC
ENSMUSG00000015653	Steap2	256.751	-0.460641	0.203161	-2.26737	0.0233675	0.0684679	mESC
ENSMUSG00000015656	Hspa8	71528.2	-0.433681	0.0982115	-4.41578	1.00645e-05	9.31936e-05	mESC
ENSMUSG00000015659	Serac1	598.926	-0.327715	0.146799	-2.2324	0.0255883	0.0734158	mESC
ENSMUSG00000015668	Pdzd11	720.787	0.0272091	0.137923	0.197277	0.843611	0.909445	mESC
ENSMUSG00000015671	Psma2	8940.16	-0.492018	0.106289	-4.62908	3.67291e-06	3.84263e-05	mESC
ENSMUSG00000015672	Mrpl32	993.795	-0.0409203	0.139894	-0.29251	0.769897	0.863197	mESC
ENSMUSG00000015697	Setdb1	3069.42	-0.326492	0.106008	-3.07988	0.00207086	0.00934772	mESC
ENSMUSG00000015702	Anxa9	102.566	0.291797	0.282146	1.03421	0.30104	0.467364	mESC
ENSMUSG00000015709	Arnt2	222.925	-0.0778833	0.204504	-0.38084	0.703322	0.815389	mESC
ENSMUSG00000015711	Prune1	1183.17	-0.499188	0.132314	-3.77276	0.000161452	0.0010677	mESC
ENSMUSG00000015714	Cers2	985.813	-0.0220511	0.136435	-0.161624	0.871602	0.925525	mESC
ENSMUSG00000015721	Nlrp5	2.79066	3.06499	1.87507	1.6346	0.102134		mESC
ENSMUSG00000015733	Capza2	3498.63	-0.320684	0.107995	-2.96944	0.00298339	0.0126286	mESC
ENSMUSG00000015745	Plekho1	46.9373	-0.655639	0.423046	-1.5498	0.121189	0.242403	mESC
ENSMUSG00000015747	Vps45	226.85	0.272319	0.202442	1.34517	0.178572	0.321715	mESC
ENSMUSG00000015748	Prpf3	1104.93	0.146903	0.12715	1.15535	0.247947	0.408069	mESC
ENSMUSG00000015749	Anp32e	3225.58	-0.796245	0.118136	-6.7401	1.58278e-11	4.56135e-10	mESC
ENSMUSG00000015750	Aph1a	930.135	-0.19484	0.130247	-1.49592	0.134673	0.261741	mESC
ENSMUSG00000015755	Tab2	1159.2	-0.114535	0.123077	-0.930598	0.352062	0.522296	mESC
ENSMUSG00000015757	Ppil4	1831.58	-0.0957729	0.117441	-0.815501	0.414786	0.582357	mESC
ENSMUSG00000015759	Cnih1	968.673	-0.0872868	0.128863	-0.677361	0.498177	0.657389	mESC
ENSMUSG00000015766	Eps8	912.314	0.106729	0.129358	0.825073	0.40933	0.577378	mESC
ENSMUSG00000015776	Med22	1203.61	-0.236848	0.127068	-1.86395	0.0623287	0.14725	mESC
ENSMUSG00000015787	Abo	94.7788	0.241076	0.29307	0.822588	0.410742	0.578593	mESC
ENSMUSG00000015790	Surf1	483.795	-0.05557	0.154422	-0.359858	0.718953	0.826609	mESC
ENSMUSG00000015804	Med28	849.558	-0.378819	0.150538	-2.51645	0.0118545	0.0396763	mESC
ENSMUSG00000015806	Qdpr	1121	-0.848817	0.126964	-6.68552	2.30112e-11	6.46276e-10	mESC
ENSMUSG00000015812	Gnrh1	22.9859	0.13048	0.584272	0.223321	0.823285	0.897261	mESC
ENSMUSG00000015829	Tnr	4.38286	1.96137	1.38093	1.42032	0.155515		mESC
ENSMUSG00000015837	Sqstm1	4005.1	-0.0251955	0.112803	-0.223359	0.823256	0.897261	mESC
ENSMUSG00000015839	Nfe2l2	2975.71	-0.169462	0.110124	-1.53883	0.123845	0.246385	mESC
ENSMUSG00000015843	Rxrg	19.0732	1.73762	0.654207	2.65606	0.00790586	0.028484	mESC
ENSMUSG00000015846	Rxra	757.88	-0.0102585	0.15905	-0.0644989	0.948573	0.969927	mESC
ENSMUSG00000015850	Adamtsl4	92.5887	0.0502299	0.29503	0.170253	0.864811	0.92141	mESC
ENSMUSG00000015852	Fcrls	3.08452	1.61614	1.55979	1.03612	0.300144		mESC
ENSMUSG00000015854	Cd5l	8.74363	0.396584	0.935152	0.424085	0.671504		mESC
ENSMUSG00000015869	Prpsap1	971.598	-0.120235	0.136278	-0.882276	0.377627	0.547062	mESC
ENSMUSG00000015879	Fam184b	7.39284	-0.816519	1.00429	-0.813029	0.416201		mESC
ENSMUSG00000015880	Ncapg	1927.45	-0.603419	0.112636	-5.35723	8.45084e-08	1.28923e-06	mESC
ENSMUSG00000015882	Lcorl	742.098	-0.829705	0.145042	-5.72046	1.06236e-08	1.93177e-07	mESC
ENSMUSG00000015889	Lta4h	1138.95	-0.189223	0.126345	-1.49767	0.134219	0.261025	mESC
ENSMUSG00000015890	Amdhd1	6.84115	-0.0808658	1.07837	-0.0749889	0.940224		mESC
ENSMUSG00000015932	Dstn	9624.32	0.185527	0.103605	1.79071	0.0733392	0.166491	mESC
ENSMUSG00000015937	Macroh2a1	3753.03	-0.676372	0.104628	-6.46454	1.01609e-10	2.58413e-09	mESC
ENSMUSG00000015942	Gtf2ird2	87.6297	-0.339057	0.307901	-1.10119	0.270815	0.434623	mESC
ENSMUSG00000015943	Bola1	2045.61	0.806924	0.147205	5.48163	4.21421e-08	6.8103e-07	mESC
ENSMUSG00000015944	Castor2	148.943	0.403044	0.242222	1.66394	0.0961238	0.204071	mESC
ENSMUSG00000015947	Fcgr1	2.14087	1.33999	1.91446	0.699932	0.48397		mESC
ENSMUSG00000015950	Ncf1	3.03981	0.635455	1.60121	0.396859	0.691471		mESC
ENSMUSG00000015957	Wnt11	63.83	0.382697	0.351382	1.08912	0.276101	0.440417	mESC
ENSMUSG00000015961	Adss	3840.56	-0.383743	0.102766	-3.73414	0.000188357	0.00121971	mESC
ENSMUSG00000015962	1700016C15Rik	0.489679	1.12371	3.80912	0.295004	0.767991		mESC
ENSMUSG00000015966	Il17rb	12.4409	-0.336073	0.768874	-0.437097	0.662041	0.785365	mESC
ENSMUSG00000015968	Cacna1d	43.0839	0.999486	0.42479	2.35289	0.018628	0.0570487	mESC
ENSMUSG00000015970	Chdh	8.41072	1.32885	0.978524	1.35801	0.174461		mESC
ENSMUSG00000015971	Actr8	938.885	-0.439849	0.130116	-3.38044	0.000723707	0.00385517	mESC
ENSMUSG00000015980	Lrrc27	30.4817	-0.425302	0.505913	-0.840661	0.400538	0.569488	mESC
ENSMUSG00000015981	Stk32c	8.64064	0.358961	0.913124	0.393113	0.694236		mESC
ENSMUSG00000015994	Fnta	986.924	-0.273803	0.128807	-2.12568	0.0335297	0.0908852	mESC
ENSMUSG00000016018	Mtrex	4828.67	-0.0603137	0.101514	-0.594141	0.552418	0.701543	mESC
ENSMUSG00000016024	Lbp	330.197	1.29357	0.188959	6.84577	7.60654e-12	2.32247e-10	mESC
ENSMUSG00000016028	Celsr1	1080.85	0.120294	0.319864	0.376079	0.706858	0.818314	mESC
ENSMUSG00000016087	Fli1	2.12348	1.91441	2.0088	0.953011	0.340585		mESC
ENSMUSG00000016128	Stard13	76.2348	1.2403	0.328758	3.77269	0.000161498	0.0010677	mESC
ENSMUSG00000016150	Tenm1	22.3519	-0.133946	0.613413	-0.218362	0.827147	0.899649	mESC
ENSMUSG00000016179	Camk1g	1.40508	-0.864347	2.20456	-0.392073	0.695004		mESC
ENSMUSG00000016181	Utp25	604.076	0.00606351	0.145969	0.0415396	0.966866	0.980682	mESC
ENSMUSG00000016194	Hsd11b1	1.15872	2.7161	2.74096	0.990931	0.321719		mESC
ENSMUSG00000016200	Syt14	989.568	-0.0675397	0.131427	-0.513896	0.607325	0.743445	mESC
ENSMUSG00000016206	H2-M3	58.5183	0.394551	0.366547	1.0764	0.281749	0.44665	mESC
ENSMUSG00000016239	Lonrf3	433.464	0.66368	0.164633	4.03128	5.54732e-05	0.00042245	mESC
ENSMUSG00000016252	Atp5e	3252.09	-0.639226	0.145458	-4.39458	1.10988e-05	0.000101662	mESC
ENSMUSG00000016253	Nelfcd	1563.96	-0.445364	0.121182	-3.67516	0.000237698	0.00149068	mESC
ENSMUSG00000016255	Tubb1	1.11122	-0.260498	2.43593	-0.10694	0.914837		mESC
ENSMUSG00000016256	Ctsz	958.403	0.0560875	0.142432	0.393785	0.69374	0.808853	mESC
ENSMUSG00000016257	Prelid3b	1274.99	-0.372004	0.119956	-3.10117	0.0019276	0.00880624	mESC
ENSMUSG00000016262	Sertad4	27.0708	0.131375	0.566526	0.231896	0.816619	0.893214	mESC
ENSMUSG00000016283	H2-M2	5.60741	2.68658	1.24383	2.15991	0.0307793		mESC
ENSMUSG00000016308	Ube2a	666.322	-0.429444	0.150615	-2.85127	0.00435456	0.0173015	mESC
ENSMUSG00000016319	Slc25a5	8661.45	-0.444092	0.104055	-4.26787	1.97346e-05	0.000169775	mESC
ENSMUSG00000016327	Atp1b4	0.629304	0.175416	3.37956	0.0519051	0.958604		mESC
ENSMUSG00000016344	Ppdpf	354.517	-0.431058	0.198526	-2.1713	0.0299088	0.0830036	mESC
ENSMUSG00000016346	Kcnq2	269.408	-0.485531	0.19045	-2.54939	0.0107913	0.0367298	mESC
ENSMUSG00000016349	Eef1a2	9.11458	0.772805	0.972099	0.794986	0.426622		mESC
ENSMUSG00000016356	Col20a1	125.952	0.0863247	0.266278	0.32419	0.745794	0.846172	mESC
ENSMUSG00000016382	Pls3	847.95	0.0132789	0.133045	0.0998076	0.920497	0.954617	mESC
ENSMUSG00000016386	Mpped2	151.677	-0.622426	0.239754	-2.59611	0.00942864	0.0329749	mESC
ENSMUSG00000016409	Nkap	575.9	-0.29341	0.147995	-1.98256	0.0474161	0.118787	mESC
ENSMUSG00000016427	Ndufa1	2351.86	-0.0843392	0.113439	-0.743479	0.457192	0.621325	mESC
ENSMUSG00000016458	Wt1	54.5096	0.282344	0.378489	0.745978	0.455681	0.619906	mESC
ENSMUSG00000016477	E2f3	791.954	-0.754536	0.134881	-5.59407	2.21805e-08	3.79561e-07	mESC
ENSMUSG00000016481	Cr1l	818.741	-0.00217237	0.144061	-0.0150795	0.987969	0.992962	mESC
ENSMUSG00000016487	Ppfibp1	948.064	0.108708	0.12913	0.841848	0.399873	0.56891	mESC
ENSMUSG00000016493	Cd46	17.4124	0.0910758	0.664344	0.137091	0.890959	0.937728	mESC
ENSMUSG00000016494	Cd34	100.134	0.295847	0.286008	1.0344	0.300949	0.46726	mESC
ENSMUSG00000016495	Plgrkt	339.651	0.0155186	0.1743	0.0890339	0.929055	0.959525	mESC
ENSMUSG00000016496	Cd274	14.9209	2.16724	0.742673	2.91816	0.003521	0.0145011	mESC
ENSMUSG00000016498	Pdcd1lg2	0.661287	1.72194	3.3834	0.508936	0.610797		mESC
ENSMUSG00000016503	Gtf3a	499.294	-0.236793	0.156816	-1.51001	0.131042	0.256518	mESC
ENSMUSG00000016510	Mtif3	356.398	-0.197606	0.178522	-1.1069	0.268337	0.431587	mESC
ENSMUSG00000016520	Lnx2	272.742	-0.261159	0.194262	-1.34437	0.178829	0.321995	mESC
ENSMUSG00000016524	Il19	0.310305	0.144809	4.9937	0.0289983	0.976866		mESC
ENSMUSG00000016526	Dyrk3	1117.69	-0.225254	0.137332	-1.64021	0.100961	0.211693	mESC
ENSMUSG00000016528	Mapkapk2	514.178	0.0584817	0.155668	0.375683	0.707152	0.818498	mESC
ENSMUSG00000016529	Il10	2.19046	-0.246619	1.84027	-0.134013	0.893393		mESC
ENSMUSG00000016534	Lamp2	3073.83	-0.141438	0.107482	-1.31593	0.188197	0.334793	mESC
ENSMUSG00000016541	Atxn10	2525.19	0.0845726	0.113335	0.746221	0.455534	0.619817	mESC
ENSMUSG00000016552	Foxred2	349.65	-0.279233	0.181823	-1.53574	0.124601	0.247543	mESC
ENSMUSG00000016554	Eif3d	5941.94	-0.343635	0.100545	-3.41773	0.000631466	0.00343848	mESC
ENSMUSG00000016559	H3f3b	22420.2	-0.0136421	0.102406	-0.133216	0.894022	0.939743	mESC
ENSMUSG00000016619	Nup50	2309.56	-0.214612	0.113721	-1.88719	0.0591345	0.141503	mESC
ENSMUSG00000016624	Phf21b	178.103	-0.620814	0.22561	-2.75171	0.0059285	0.0223575	mESC
ENSMUSG00000016626	Nlrp14	6.02841	-0.00403695	1.08525	-0.00371982	0.997032		mESC
ENSMUSG00000016637	Ift27	333.691	0.599721	0.188931	3.17428	0.00150207	0.00717556	mESC
ENSMUSG00000016664	Pacsin2	2045.12	-0.164437	0.117788	-1.39603	0.162704	0.300585	mESC
ENSMUSG00000016756	Cmah	5.02957	1.21696	1.20484	1.01006	0.312468		mESC
ENSMUSG00000016757	Ttll12	644.502	-0.191791	0.162451	-1.18061	0.237758	0.396048	mESC
ENSMUSG00000016758	Bik	49.0183	0.0536939	0.399107	0.134535	0.892979	0.939004	mESC
ENSMUSG00000016763	Scube1	73.6824	0.35519	0.349305	1.01685	0.309227	0.476622	mESC
ENSMUSG00000016831	Tox4	2870.14	-0.0126614	0.110051	-0.11505	0.908405	0.947234	mESC
ENSMUSG00000016833	Mrps18c	1013.15	-0.326145	0.13478	-2.41983	0.0155277	0.0492702	mESC
ENSMUSG00000016918	Sulf1	250.142	-0.114376	0.194409	-0.588329	0.556311	0.704646	mESC
ENSMUSG00000016921	Srsf6	8349.22	-0.11766	0.0997805	-1.17919	0.238322	0.396694	mESC
ENSMUSG00000016933	Plcg1	4070.4	0.525571	0.106123	4.95246	7.32805e-07	9.06256e-06	mESC
ENSMUSG00000016940	Kctd2	293.988	-0.406909	0.189637	-2.14573	0.0318946	0.0872999	mESC
ENSMUSG00000016942	Tmprss6	39.4544	2.18887	0.47188	4.63863	3.5073e-06	3.68334e-05	mESC
ENSMUSG00000016946	Kctd5	1200.33	-0.250033	0.12607	-1.98328	0.0473359	0.118655	mESC
ENSMUSG00000016982	Pom121l2	5.59211	1.09013	1.22602	0.889168	0.373913		mESC
ENSMUSG00000016984	Etaa1	631.664	-0.52657	0.142929	-3.68414	0.000229476	0.00144568	mESC
ENSMUSG00000016995	Matn4	12.8982	1.51298	0.787142	1.92212	0.054591	0.132925	mESC
ENSMUSG00000016998	Svs4	0.155156	-1.32427	4.99298	-0.265226	0.790835		mESC
ENSMUSG00000017000	Svs6	0.636134	1.70643	3.71695	0.459094	0.646166		mESC
ENSMUSG00000017002	Slpi	1.92673	0.620258	1.88404	0.329216	0.741992		mESC
ENSMUSG00000017003	Svs3a	0.334522	2.58797	4.74937	0.544907	0.585817		mESC
ENSMUSG00000017004	Svs5	0.620618	-1.4606	3.45876	-0.42229	0.672813		mESC
ENSMUSG00000017007	Rbpjl	4.75806	2.40991	1.31762	1.829	0.0674		mESC
ENSMUSG00000017009	Sdc4	7256.47	1.3298	0.0999524	13.3044	2.18372e-40	7.30389e-38	mESC
ENSMUSG00000017049	Ccdc70	1.71538	-0.115664	2.06681	-0.0559626	0.955372		mESC
ENSMUSG00000017057	Il13ra1	212.289	-0.206259	0.20744	-0.994302	0.320076	0.488501	mESC
ENSMUSG00000017064	Prl5a1	0.816436	2.1541	3.10843	0.692985	0.488319		mESC
ENSMUSG00000017119	Nbr1	4408.94	-0.262863	0.103022	-2.55152	0.0107255	0.0365436	mESC
ENSMUSG00000017132	Cyth1	200.199	-0.173919	0.215313	-0.80775	0.419234	0.586328	mESC
ENSMUSG00000017144	Rnd3	2267.27	-0.284421	0.111615	-2.54822	0.0108274	0.0368223	mESC
ENSMUSG00000017146	Brca1	3263.31	-0.885261	0.108656	-8.1474	3.71827e-16	1.90443e-14	mESC
ENSMUSG00000017165	Gast	3.93782	0.040927	1.37361	0.0297953	0.97623		mESC
ENSMUSG00000017167	Cntnap1	22.6399	0.0836793	0.586657	0.142638	0.886576	0.935109	mESC
ENSMUSG00000017176	Nt5c3b	653.576	-0.252832	0.144141	-1.75406	0.0794202	0.177252	mESC
ENSMUSG00000017188	Coa3	828.926	-0.179473	0.143212	-1.25319	0.210136	0.362912	mESC
ENSMUSG00000017195	Zpbp2	3.05347	1.27146	1.58876	0.800289	0.423543		mESC
ENSMUSG00000017204	Gsdma	24.2965	0.919061	0.588039	1.56293	0.11807	0.237481	mESC
ENSMUSG00000017210	Med24	1244.69	-0.24615	0.135192	-1.82074	0.0686471	0.158579	mESC
ENSMUSG00000017211	Gsdma2	1.42152	0.490962	2.36118	0.207931	0.835283		mESC
ENSMUSG00000017221	Psmd3	2533.76	-0.438448	0.14329	-3.05987	0.00221432	0.00987895	mESC
ENSMUSG00000017264	Exosc10	1600.23	-0.104159	0.124204	-0.838611	0.401688	0.570598	mESC
ENSMUSG00000017286	Glod4	2715.28	-0.396968	0.108083	-3.67279	0.000239918	0.00150204	mESC
ENSMUSG00000017288	Vps53	505.475	0.122149	0.151502	0.806253	0.420097	0.587014	mESC
ENSMUSG00000017291	Taok1	8945.36	-0.512493	0.108355	-4.72978	2.2476e-06	2.47707e-05	mESC
ENSMUSG00000017299	Dnttip1	475.967	0.00714482	0.15995	0.0446691	0.964371	0.979777	mESC
ENSMUSG00000017300	Tnnc2	71.273	0.39266	0.332581	1.18064	0.237744	0.396048	mESC
ENSMUSG00000017307	Acot8	605.563	-0.207086	0.153966	-1.34502	0.17862	0.321749	mESC
ENSMUSG00000017309	Cd300lg	1.96647	2.46058	2.02176	1.21705	0.223585		mESC
ENSMUSG00000017310	Spint4	4.6574	-0.856951	1.27212	-0.673641	0.500539		mESC
ENSMUSG00000017311	Pyy	3.39972	-1.2711	1.48031	-0.858675	0.39052		mESC
ENSMUSG00000017314	Mpp2	54.2864	0.288211	0.394739	0.730131	0.46531	0.629087	mESC
ENSMUSG00000017316	Ppy	1.31574	1.77809	2.52663	0.70374	0.481595		mESC
ENSMUSG00000017344	Vtn	4.18022	0.819138	1.30427	0.628043	0.529976		mESC
ENSMUSG00000017376	Nlk	1261.35	0.0131611	0.121409	0.108403	0.913676	0.950804	mESC
ENSMUSG00000017386	Traf4	1284.86	0.0281977	0.123674	0.228	0.819646	0.895173	mESC
ENSMUSG00000017390	Aldoc	504.401	-0.439748	0.160855	-2.73382	0.00626052	0.023416	mESC
ENSMUSG00000017400	Stac2	177.906	0.335828	0.231524	1.45051	0.146916	0.279295	mESC
ENSMUSG00000017404	Rpl19	24773.2	-0.374081	0.0976534	-3.8307	0.000127781	0.000876416	mESC
ENSMUSG00000017405	Nek8	474.249	0.340046	0.157972	2.15257	0.0313525	0.086201	mESC
ENSMUSG00000017412	Cacnb4	70.5355	0.132727	0.337664	0.393073	0.694265	0.809139	mESC
ENSMUSG00000017417	Plxdc1	109.191	-0.316119	0.275481	-1.14752	0.251168	0.412029	mESC
ENSMUSG00000017418	Arl5b	3979.56	-0.298368	0.113841	-2.62092	0.00876925	0.0311324	mESC
ENSMUSG00000017421	Zfp207	9806.67	-0.293953	0.105107	-2.7967	0.00516273	0.0199209	mESC
ENSMUSG00000017428	Psmd11	3208.11	-0.0955882	0.107276	-0.89105	0.372902	0.542138	mESC
ENSMUSG00000017446	C1qtnf1	15.2133	-0.0461842	0.707459	-0.0652819	0.94795	0.969784	mESC
ENSMUSG00000017453	Pipox	652.378	-0.881398	0.145239	-6.06862	1.29015e-09	2.74374e-08	mESC
ENSMUSG00000017466	Timp2	171.217	0.318388	0.226601	1.40506	0.160003	0.297237	mESC
ENSMUSG00000017478	Zc3h18	2509.33	-0.168524	0.1234	-1.36568	0.172041	0.312886	mESC
ENSMUSG00000017485	Top2b	1743.43	-0.0014469	0.124352	-0.0116356	0.990716	0.994278	mESC
ENSMUSG00000017491	Rarb	65.2226	0.192655	0.348078	0.553482	0.579933	0.722513	mESC
ENSMUSG00000017493	Igfbp4	36.3893	-1.0219	0.467887	-2.18408	0.0289562	0.0809023	mESC
ENSMUSG00000017499	Cdc6	1164.24	-1.2105	0.129907	-9.31824	1.18288e-20	9.32574e-19	mESC
ENSMUSG00000017548	Suz12	7299.4	-0.439462	0.104747	-4.19546	2.72321e-05	0.000225563	mESC
ENSMUSG00000017550	Atad5	1398.94	-0.764664	0.124104	-6.16147	7.20732e-10	1.60082e-08	mESC
ENSMUSG00000017561	Crlf3	1365.79	-0.33287	0.122254	-2.72276	0.00647382	0.0240629	mESC
ENSMUSG00000017588	Krt27	1.40415	-0.894831	2.37921	-0.376104	0.706839		mESC
ENSMUSG00000017607	Tns4	11.1299	0.390262	0.824171	0.473521	0.635842	0.7651	mESC
ENSMUSG00000017615	Tnfaip1	895.181	0.127006	0.145715	0.871608	0.383422	0.552915	mESC
ENSMUSG00000017631	Abr	1451.14	-0.445171	0.127946	-3.47936	0.00050261	0.00282462	mESC
ENSMUSG00000017639	Rab11fip4	2269.08	-0.858676	0.115202	-7.45368	9.07705e-14	3.49696e-12	mESC
ENSMUSG00000017652	Cd40	36.5646	0.345609	0.47861	0.72211	0.470227	0.633483	mESC
ENSMUSG00000017664	Slc35c2	415.451	-0.415499	0.177757	-2.33746	0.0194152	0.0589318	mESC
ENSMUSG00000017667	Zfp334	205.141	0.114185	0.220625	0.517554	0.604769	0.741559	mESC
ENSMUSG00000017670	Elmo2	644.715	-0.0711756	0.148497	-0.479307	0.63172	0.761701	mESC
ENSMUSG00000017677	Wsb1	4677.03	-0.17621	0.104632	-1.68409	0.0921643	0.197988	mESC
ENSMUSG00000017679	Ttpal	494.066	-0.0372738	0.156666	-0.237918	0.811944	0.890352	mESC
ENSMUSG00000017686	Rhot1	1387.76	-0.204468	0.118224	-1.7295	0.0837198	0.184088	mESC
ENSMUSG00000017688	Hnf4g	0.162914	1.57668	4.99558	0.315615	0.752295		mESC
ENSMUSG00000017692	Rhbdl3	52.1324	-0.0622059	0.404606	-0.153744	0.877811	0.929341	mESC
ENSMUSG00000017697	Ada	412.379	1.45163	0.176112	8.24262	1.68481e-16	9.04919e-15	mESC
ENSMUSG00000017707	Serinc3	4863.46	-0.0131049	0.101082	-0.129646	0.896847	0.941233	mESC
ENSMUSG00000017713	Tha1	9.75092	0.478992	0.862368	0.555438	0.578595		mESC
ENSMUSG00000017715	Pgs1	1001.42	-0.0756119	0.129746	-0.582769	0.560049	0.707593	mESC
ENSMUSG00000017716	Birc5	2345.27	-0.61893	0.113289	-5.46331	4.6735e-08	7.49219e-07	mESC
ENSMUSG00000017718	Afmid	215.511	0.125315	0.207074	0.605172	0.545065	0.695388	mESC
ENSMUSG00000017720	Trp53tg5	1.13544	0.565808	2.44474	0.231439	0.816974		mESC
ENSMUSG00000017721	Pigt	494.735	0.00594792	0.171822	0.0346167	0.972385	0.983884	mESC
ENSMUSG00000017723	Wfdc2	1457.28	-0.412998	0.133374	-3.09655	0.0019579	0.00891639	mESC
ENSMUSG00000017724	Etv4	348.044	-0.247226	0.172057	-1.43688	0.150751	0.284647	mESC
ENSMUSG00000017733	Eppin	0.488743	3.13793	4.44195	0.70643	0.479921		mESC
ENSMUSG00000017734	Dbndd2	28.8096	-0.326712	0.530641	-0.615692	0.538098	0.689409	mESC
ENSMUSG00000017737	Mmp9	11.66	1.24284	0.808658	1.53691	0.124315	0.247118	mESC
ENSMUSG00000017740	Slc12a5	23.1061	0.165261	0.565945	0.29201	0.770279	0.863274	mESC
ENSMUSG00000017747	Ghdc	164.312	-0.0164058	0.233187	-0.0703547	0.943911	0.967805	mESC
ENSMUSG00000017754	Pltp	697.698	0.289337	0.185604	1.55889	0.119022	0.239008	mESC
ENSMUSG00000017756	Slc12a7	3269.99	-0.303777	0.114696	-2.64853	0.00808421	0.0290413	mESC
ENSMUSG00000017760	Ctsa	2582.8	-0.13245	0.116423	-1.13766	0.255264	0.416756	mESC
ENSMUSG00000017764	Zswim1	766.864	-0.164157	0.144732	-1.13422	0.256703	0.418532	mESC
ENSMUSG00000017765	Slc12a4	680.424	0.669468	0.159898	4.18684	2.82864e-05	0.000233429	mESC
ENSMUSG00000017767	Spata25	11.5991	0.190384	0.797943	0.238594	0.811421	0.88998	mESC
ENSMUSG00000017774	Myo1c	1893.75	-0.337552	0.123518	-2.73282	0.0062794	0.0234746	mESC
ENSMUSG00000017776	Crk	2632.98	-0.477625	0.10913	-4.37666	1.2051e-05	0.000109596	mESC
ENSMUSG00000017778	Cox7c	14249.6	-0.487664	0.123004	-3.96461	7.35149e-05	0.000543302	mESC
ENSMUSG00000017781	Pitpna	1245.02	-0.0636959	0.121415	-0.524613	0.599853	0.737785	mESC
ENSMUSG00000017801	Mlx	720.758	-0.138068	0.136692	-1.01007	0.312461	0.480265	mESC
ENSMUSG00000017802	Retreg3	1375.38	-0.194608	0.12107	-1.6074	0.107967	0.222454	mESC
ENSMUSG00000017817	Jph2	25.5492	1.87842	0.57036	3.29339	0.000989867	0.00504533	mESC
ENSMUSG00000017830	Dhx58	34.4203	-0.442066	0.476429	-0.927872	0.353474	0.523406	mESC
ENSMUSG00000017831	Rab5a	2634.01	-0.169076	0.106809	-1.58298	0.113427	0.230922	mESC
ENSMUSG00000017832	Hspb9	11.1288	0.777091	0.819171	0.94863	0.342809	0.512698	mESC
ENSMUSG00000017837	Nkiras2	892.465	-0.440296	0.145461	-3.0269	0.00247076	0.0107876	mESC
ENSMUSG00000017843	Ppp2r5c	2533.12	-0.291382	0.109266	-2.66673	0.00765934	0.0277453	mESC
ENSMUSG00000017858	Ift52	1871.66	0.217345	0.113413	1.9164	0.0553142	0.134463	mESC
ENSMUSG00000017861	Mybl2	10738.9	-0.48288	0.115039	-4.19754	2.69827e-05	0.000223926	mESC
ENSMUSG00000017868	Sgk2	27.1749	0.130527	0.525474	0.248398	0.803826	0.885183	mESC
ENSMUSG00000017897	Eya2	24.492	0.651265	0.567775	1.14705	0.251362	0.412153	mESC
ENSMUSG00000017929	B4galt5	2433.22	-0.62569	0.111306	-5.62137	1.89452e-08	3.28785e-07	mESC
ENSMUSG00000017943	Gdap1l1	7.0534	0.664989	1.01998	0.65196	0.514427		mESC
ENSMUSG00000017950	Hnf4a	49.1589	0.334726	0.395965	0.845341	0.39792	0.567155	mESC
ENSMUSG00000017969	Ptgis	403.166	0.40363	0.165957	2.43214	0.0150099	0.0480279	mESC
ENSMUSG00000017978	Cadps2	67.8117	0.156737	0.340092	0.460866	0.644895	0.771477	mESC
ENSMUSG00000017999	Ddx27	3135.21	-0.202964	0.110484	-1.83704	0.0662036	0.15421	mESC
ENSMUSG00000018001	Cyth3	603.684	0.208393	0.149407	1.3948	0.163078	0.301149	mESC
ENSMUSG00000018008	Cyth4	26.7875	-0.029827	0.576859	-0.051706	0.958763	0.976393	mESC
ENSMUSG00000018012	Rac3	84.882	-0.676763	0.317117	-2.13411	0.0328336	0.0893162	mESC
ENSMUSG00000018040	Rrp7a	1754.92	-0.341137	0.118083	-2.88897	0.00386511	0.0156468	mESC
ENSMUSG00000018042	Cyb5r3	2537.51	-0.226157	0.121774	-1.85719	0.0632836	0.148824	mESC
ENSMUSG00000018068	Ints2	2454.77	-0.284936	0.111576	-2.55373	0.0106575	0.036351	mESC
ENSMUSG00000018076	Med13l	3443.19	0.0146263	0.126629	0.115505	0.908045	0.947188	mESC
ENSMUSG00000018102	H2bc4	2119.68	-0.777499	0.35531	-2.18823	0.028653	0.080248	mESC
ENSMUSG00000018126	Baiap2l2	32.3326	-0.489596	0.526942	-0.929128	0.352823	0.522933	mESC
ENSMUSG00000018143	Mafk	358.899	0.0448471	0.177674	0.252412	0.800723	0.882868	mESC
ENSMUSG00000018160	Med1	2280.61	-0.250339	0.10873	-2.30239	0.0213134	0.0635286	mESC
ENSMUSG00000018166	Erbb3	2457.11	0.115774	0.123128	0.940277	0.347075	0.516983	mESC
ENSMUSG00000018167	Stard3	305.013	-0.361993	0.201093	-1.80012	0.071841	0.164018	mESC
ENSMUSG00000018168	Ikzf3	17.9002	-0.633249	0.643586	-0.983939	0.325145	0.493746	mESC
ENSMUSG00000018169	Mfng	312.789	-0.550983	0.182433	-3.02019	0.00252615	0.0109903	mESC
ENSMUSG00000018171	Vmp1	1153.64	0.231615	0.122151	1.89613	0.0579428	0.139395	mESC
ENSMUSG00000018189	Uchl5	1378.05	-0.207261	0.121806	-1.70156	0.0888377	0.192717	mESC
ENSMUSG00000018196	Glrx2	525.475	-0.183727	0.150913	-1.21744	0.223436	0.378684	mESC
ENSMUSG00000018199	Ro60	1627.17	-0.0443556	0.129925	-0.341392	0.732808	0.837349	mESC
ENSMUSG00000018209	Stk4	1967.47	-0.204673	0.111629	-1.83351	0.0667262	0.155165	mESC
ENSMUSG00000018217	Pmp22	76.6603	-0.358183	0.321598	-1.11376	0.265383	0.42849	mESC
ENSMUSG00000018238	Gdf9	13.7828	0.615136	0.73103	0.841464	0.400088	0.569069	mESC
ENSMUSG00000018239	Zcchc10	694.853	-0.203253	0.138429	-1.46828	0.142028	0.272632	mESC
ENSMUSG00000018263	Tbx5	10.3222	0.00313871	0.843375	0.00372161	0.997031		mESC
ENSMUSG00000018286	Psmb6	8744.89	-0.381827	0.101193	-3.77325	0.000161133	0.00106625	mESC
ENSMUSG00000018287	Spag7	1237.01	-0.399958	0.121503	-3.29177	0.000995607	0.00506873	mESC
ENSMUSG00000018293	Pfn1	6480.48	-0.488286	0.0997907	-4.8931	9.92615e-07	1.18315e-05	mESC
ENSMUSG00000018322	Tomm34	717.587	-0.131161	0.139235	-0.942016	0.346185	0.516088	mESC
ENSMUSG00000018326	Ywhab	1994.97	0.114295	0.115201	0.992136	0.321131	0.489841	mESC
ENSMUSG00000018334	Ksr1	605.871	-0.205378	0.163243	-1.25811	0.208351	0.360676	mESC
ENSMUSG00000018339	Gpx3	539.35	2.01724	0.188621	10.6946	1.07828e-26	1.44261e-24	mESC
ENSMUSG00000018340	Anxa6	1063.76	-0.223116	0.133463	-1.67174	0.0945757	0.201735	mESC
ENSMUSG00000018341	Il12rb2	3.31629	-0.273418	1.44832	-0.188783	0.850263		mESC
ENSMUSG00000018347	Zkscan6	280.725	0.0169604	0.190786	0.0888976	0.929163	0.959584	mESC
ENSMUSG00000018362	Kpna2	6544.02	-0.358095	0.104583	-3.42402	0.00061703	0.00336403	mESC
ENSMUSG00000018363	Smurf2	985.212	-0.105716	0.127271	-0.830631	0.406182	0.574442	mESC
ENSMUSG00000018372	Cep95	445.678	-0.232017	0.160336	-1.44707	0.147878	0.280592	mESC
ENSMUSG00000018377	Vezf1	474.637	-0.124298	0.1574	-0.789698	0.429704	0.596174	mESC
ENSMUSG00000018378	Cuedc1	93.3361	0.178928	0.323313	0.553422	0.579974	0.722513	mESC
ENSMUSG00000018379	Srsf1	22204.7	-0.417405	0.0972629	-4.29151	1.77464e-05	0.000154598	mESC
ENSMUSG00000018381	Abi3	14.4025	-0.400024	0.722958	-0.553316	0.580047	0.722563	mESC
ENSMUSG00000018387	Shroom1	38.1927	0.751043	0.451452	1.66361	0.0961895	0.204172	mESC
ENSMUSG00000018395	Kif3a	348.145	-0.15334	0.18223	-0.841463	0.400089	0.569069	mESC
ENSMUSG00000018398	Septin8	746.168	-0.0260325	0.13836	-0.188151	0.850759	0.913271	mESC
ENSMUSG00000018401	Mtmr4	875.406	-0.35915	0.134628	-2.66771	0.00763695	0.0276733	mESC
ENSMUSG00000018405	Mrm1	359.05	-0.140549	0.171605	-0.819026	0.412772	0.580452	mESC
ENSMUSG00000018411	Mapt	2057.17	-0.602781	0.114265	-5.27531	1.32531e-07	1.93494e-06	mESC
ENSMUSG00000018412	Kansl1	2867.05	0.12049	0.113213	1.06428	0.287202	0.452474	mESC
ENSMUSG00000018415	Gid4	1063.3	-0.416734	0.126744	-3.28799	0.00100906	0.0051242	mESC
ENSMUSG00000018417	Myo1b	2710.45	-0.39752	0.10784	-3.68621	0.000227618	0.00143726	mESC
ENSMUSG00000018425	Dhx40	1621.74	-0.335416	0.119575	-2.80507	0.00503059	0.0194928	mESC
ENSMUSG00000018427	Ypel2	2191.51	-0.124318	0.111552	-1.11444	0.265093	0.428205	mESC
ENSMUSG00000018428	Akap1	5705.07	-0.202972	0.100395	-2.02173	0.0432042	0.110757	mESC
ENSMUSG00000018433	Nol11	2647.49	-0.165011	0.112293	-1.46946	0.141707	0.272158	mESC
ENSMUSG00000018442	Derl2	1659.69	-0.0442695	0.117909	-0.375454	0.707323	0.818626	mESC
ENSMUSG00000018446	C1qbp	2920.92	-0.342714	0.105516	-3.24799	0.00116223	0.00579145	mESC
ENSMUSG00000018449	Rpain	595.983	-0.297773	0.148788	-2.00133	0.045357	0.114968	mESC
ENSMUSG00000018451	6330403K07Rik	62.832	0.285552	0.357898	0.79786	0.424952	0.591886	mESC
ENSMUSG00000018459	Slc13a3	1.64934	1.35394	2.24236	0.603804	0.545974		mESC
ENSMUSG00000018470	Kcnab3	95.9875	-0.597237	0.296593	-2.01366	0.0440451	0.1123	mESC
ENSMUSG00000018474	Chd3	493.037	-0.0364145	0.161932	-0.224876	0.822076	0.896612	mESC
ENSMUSG00000018476	Kdm6b	431.747	0.106431	0.189849	0.560608	0.575065	0.718668	mESC
ENSMUSG00000018479	1700125H20Rik	14.763	-0.000517238	0.714551	-0.000723865	0.999422	0.99977	mESC
ENSMUSG00000018481	Appbp2	2480.19	-0.0846348	0.115435	-0.733182	0.463447	0.627336	mESC
ENSMUSG00000018486	Wnt9b	1.72316	-1.29499	2.06356	-0.627554	0.530296		mESC
ENSMUSG00000018500	Adora2b	58.2299	-0.710773	0.367532	-1.93391	0.0531242	0.130042	mESC
ENSMUSG00000018501	Ncor1	8062.67	-0.214976	0.106684	-2.01506	0.043898	0.112029	mESC
ENSMUSG00000018507	Trpv2	31.2328	0.265401	0.491424	0.540065	0.589152	0.729828	mESC
ENSMUSG00000018509	Cenpv	562.178	-0.853991	0.154368	-5.53216	3.16305e-08	5.26491e-07	mESC
ENSMUSG00000018537	Pcgf2	601.341	-0.345361	0.144503	-2.39	0.0168485	0.0526511	mESC
ENSMUSG00000018541	Cwc25	1024.14	-0.00158242	0.127005	-0.0124595	0.990059	0.994009	mESC
ENSMUSG00000018543	1700001P01Rik	231.25	0.519499	0.200848	2.58652	0.00969497	0.0336822	mESC
ENSMUSG00000018547	Pip4k2b	1724.42	-0.383128	0.117784	-3.25282	0.00114267	0.00571076	mESC
ENSMUSG00000018548	Trim37	1471.09	-0.400416	0.116803	-3.42812	0.00060777	0.00332092	mESC
ENSMUSG00000018554	Ybx2	159.047	-0.709358	0.245356	-2.89114	0.0038385	0.0155477	mESC
ENSMUSG00000018559	Ctdnep1	340.258	-0.0930087	0.183274	-0.507484	0.611815	0.74659	mESC
ENSMUSG00000018565	Elp5	1326.85	-0.108395	0.120711	-0.897975	0.369199	0.538278	mESC
ENSMUSG00000018566	Slc2a4	39.1038	-0.146582	0.439987	-0.333151	0.739021	0.84192	mESC
ENSMUSG00000018567	Gabarap	2489.19	-0.154461	0.108102	-1.42885	0.153048	0.287794	mESC
ENSMUSG00000018569	Cldn7	103.603	-0.087326	0.291077	-0.30001	0.76417	0.859307	mESC
ENSMUSG00000018570	2810408A11Rik	138.067	-0.582278	0.255334	-2.28046	0.0225805	0.0666396	mESC
ENSMUSG00000018572	Phf23	2403.85	-0.564634	0.115519	-4.88782	1.01958e-06	1.21072e-05	mESC
ENSMUSG00000018574	Acadvl	942.121	0.0657435	0.132347	0.496751	0.619365	0.752186	mESC
ENSMUSG00000018581	Dnah11	24.807	0.535179	0.550161	0.972769	0.330668	0.499916	mESC
ENSMUSG00000018583	G3bp1	13084.9	-0.499464	0.0984214	-5.07475	3.88e-07	5.13803e-06	mESC
ENSMUSG00000018585	Atox1	3250.18	-0.162112	0.136844	-1.18465	0.236158	0.394071	mESC
ENSMUSG00000018589	Glra2	5.0947	0.129698	1.19487	0.108545	0.913563		mESC
ENSMUSG00000018593	Sparc	20553.7	0.497353	0.119151	4.17415	2.99106e-05	0.000245364	mESC
ENSMUSG00000018595	Glra4	0.326764	0.145287	4.90203	0.0296382	0.976356		mESC
ENSMUSG00000018599	Mief2	448.564	-0.528766	0.170702	-3.0976	0.00195096	0.00889272	mESC
ENSMUSG00000018604	Tbx3	7590.54	-0.0575132	0.106653	-0.539257	0.58971	0.730199	mESC
ENSMUSG00000018620	Mmp20	0.783525	0.727511	3.33363	0.218234	0.827247		mESC
ENSMUSG00000018623	Mmp7	0.48192	-0.863658	4.14761	-0.208231	0.835049		mESC
ENSMUSG00000018634	Crhr1	6.30184	1.138	1.08134	1.05239	0.29262		mESC
ENSMUSG00000018648	Dusp14	1584.29	-0.302635	0.115517	-2.61983	0.00879748	0.0311875	mESC
ENSMUSG00000018651	Tada2a	1547.57	-0.200495	0.122504	-1.63664	0.101705	0.212729	mESC
ENSMUSG00000018654	Ikzf1	87.7784	-0.21888	0.331175	-0.660918	0.508665	0.665488	mESC
ENSMUSG00000018656	Tcaf3	1.44481	1.14349	2.19425	0.521133	0.602274		mESC
ENSMUSG00000018659	Pnpo	710.185	-0.190848	0.140541	-1.35795	0.174478	0.316094	mESC
ENSMUSG00000018661	Cog1	537.725	0.0543273	0.15959	0.340417	0.733543	0.83783	mESC
ENSMUSG00000018666	Cbx1	9740.68	-0.556106	0.108862	-5.10836	3.24969e-07	4.39295e-06	mESC
ENSMUSG00000018669	Cdk5rap3	1236.6	-0.273246	0.128857	-2.12055	0.0339599	0.091747	mESC
ENSMUSG00000018672	Copz2	194.061	-0.401702	0.227796	-1.76343	0.077828	0.174558	mESC
ENSMUSG00000018677	Slc25a39	1844.76	-0.734289	0.134483	-5.4601	4.75876e-08	7.60385e-07	mESC
ENSMUSG00000018678	Sp2	1392.84	0.222555	0.130849	1.70085	0.0889708	0.192911	mESC
ENSMUSG00000018697	Aatf	1368.53	0.00329564	0.119481	0.0275829	0.977995	0.987467	mESC
ENSMUSG00000018698	Lhx1	2.89832	1.14886	1.57812	0.727991	0.466619		mESC
ENSMUSG00000018707	Dync1h1	15388.6	0.317332	0.123359	2.57244	0.0100985	0.0348155	mESC
ENSMUSG00000018727	Cpsf4l	248.819	0.276606	0.196236	1.40956	0.158671	0.295409	mESC
ENSMUSG00000018733	Pex12	396.466	0.455	0.166887	2.7264	0.00640299	0.0238388	mESC
ENSMUSG00000018736	Ndel1	917.513	0.256251	0.136312	1.87988	0.0601247	0.14328	mESC
ENSMUSG00000018740	Slc25a35	79.3845	-0.059306	0.331247	-0.179039	0.857907	0.917412	mESC
ENSMUSG00000018750	Zbtb4	323.644	0.301913	0.189479	1.59338	0.111074	0.227177	mESC
ENSMUSG00000018752	Tnfsfm13	163.217	-0.750746	0.231905	-3.2373	0.00120666	0.00598583	mESC
ENSMUSG00000018761	Mpdu1	2818.26	-0.498235	0.10594	-4.70298	2.56395e-06	2.7772e-05	mESC
ENSMUSG00000018765	Fxr2	3757.78	-0.354349	0.11342	-3.12421	0.00178286	0.00826993	mESC
ENSMUSG00000018770	Atp5g3	3774.79	-0.729671	0.127973	-5.70174	1.18589e-08	2.1318e-07	mESC
ENSMUSG00000018774	Cd68	745.346	0.167528	0.136817	1.22447	0.220774	0.375672	mESC
ENSMUSG00000018776	Slc35g3	29.6724	0.881283	0.505749	1.74253	0.0814154	0.180464	mESC
ENSMUSG00000018796	Acsl1	771.132	-0.135944	0.135658	-1.00211	0.316289	0.484295	mESC
ENSMUSG00000018800	Abca5	178.13	0.373188	0.229471	1.6263	0.103886	0.216042	mESC
ENSMUSG00000018809	Smyd4	542.635	-0.265029	0.149319	-1.77492	0.0759105	0.171202	mESC
ENSMUSG00000018819	Lsp1	9.08382	1.45718	0.921201	1.58182	0.11369		mESC
ENSMUSG00000018820	Zfyve27	948.213	0.0115247	0.138847	0.0830033	0.933849	0.96227	mESC
ENSMUSG00000018821	Avpi1	2554.99	0.339355	0.269623	1.25863	0.208165	0.360467	mESC
ENSMUSG00000018822	Sfrp5	38.4801	-0.342265	0.461489	-0.741654	0.458297	0.622502	mESC
ENSMUSG00000018830	Myh11	12.8491	0.954224	0.77253	1.23519	0.216759	0.370984	mESC
ENSMUSG00000018841	Rad51d	442.222	0.19292	0.162503	1.18718	0.235156	0.392936	mESC
ENSMUSG00000018844	Fndc8	0.996737	2.49537	2.9315	0.851227	0.394643		mESC
ENSMUSG00000018845	Unc45b	25.4733	2.50118	0.657805	3.80231	0.000143354	0.000967685	mESC
ENSMUSG00000018846	Pank3	3604.53	-0.410419	0.116102	-3.535	0.000407781	0.00236577	mESC
ENSMUSG00000018848	Rars	2722.08	-0.239658	0.108405	-2.21075	0.0270528	0.0767279	mESC
ENSMUSG00000018849	Wwc1	414.555	-0.467146	0.185114	-2.52356	0.0116173	0.0389921	mESC
ENSMUSG00000018858	Mrpl58	409.608	-0.620823	0.176468	-3.51804	0.00043474	0.00250572	mESC
ENSMUSG00000018861	Fdxr	250.013	-0.245905	0.203698	-1.2072	0.227354	0.383293	mESC
ENSMUSG00000018862	Otop3	1.00357	4.17294	3.02432	1.37979	0.16765		mESC
ENSMUSG00000018865	Sult4a1	329.886	0.526083	0.187441	2.80665	0.00500589	0.0194278	mESC
ENSMUSG00000018868	Pnpla5	0.807742	2.13769	3.14423	0.679878	0.496581		mESC
ENSMUSG00000018882	Mrpl45	2077.45	-0.292641	0.110593	-2.6461	0.00814251	0.0292317	mESC
ENSMUSG00000018893	Mb	6.28819	0.669026	1.07473	0.622505	0.53361		mESC
[truncated: 85,637 more rows]
